# Supplementary material for: Respiratory Virus Detection and Sequencing from SARS-CoV-2–Negative Rapid Antigen Tests
Source: Emerg Infect Dis. 2025 May;31(Suppl 1):S39–44. doi: 10.3201/eid3113.241191 (PMC12078552; doi:10.3201/eid3113.241191)
Supplement: Appendix 2 — Additional data from study of respiratory virus detection and sequencing from SARS-CoV-2–negative rapid antigen tests [file 24-1191-Techapp-s2.xlsx]

## Sheet: Appendix 2 Table
Article DOI: https://doi.org/10.3201/eid3113.241191
Respiratory Virus Detection and Sequencing from SARS-CoV-2–Negative Rapid Antigen Tests
EID cannot ensure accessibility for supplementary materials supplied by authors. Readers who have difficulty accessing supplementary content should contact the authors for assistance.
Appendix 2 Table. Results from RT-PCR and metagenomic sequencing
									KrakenUniq classification
Study ID	Sample ID	Sample Collection Date	SARS-CoV-2 RT-PCR	Influenza A RT-PCR	Influenza B RT-PCR	RSV RT-PCR	RNAse P RT-PCR	Total reads	Human reads	Human reads (%)	Bacterial reads	Bacterial reads (%)	Viral reads	Viral reads (%)	Human pathogenic respiratory virus detected	Reference sequence	Percent genome coverage	Depth of coverage	GenBank Accession #	Biosample #	SRA Accession #
ASJ6519	EHC_C19_7113C	2023-04-18	Negative	Negative	Negative	Not done	Not done	8064292	6737458	0.8355	348904	0.04327	989042	0.1226	None					SAMN46745306	SRR32283688
AMT6523	EHC_C19_7114D	2023-04-18	Negative	Negative	Negative	Negative	Positive	12217456	7940944	0.65	238368	0.01951	2788008	0.2282	None					SAMN46745307	SRR32283687
AGN6535	EHC_C19_7115E	2023-04-19	Negative	Negative	Negative	Negative	Not done	1191778	66264	0.0556	40654	0.03411	757258	0.6354	Parainfluenza 2	NC_003443	1	512	PQ227132	SAMN43561369	SRR30714440
AGN6545	EHC_C19_7116F	2023-04-19	Negative	Negative	Negative	Negative	Positive	14431934	153692	0.01065	1113196	0.07713	5849498	0.4053	None					SAMN46745308	SRR32283676
AEP6533	EHC_C19_7117G	2023-04-19	Negative	Negative	Negative	Negative	Positive	6466304	2115596	0.3272	253616	0.03922	2691836	0.4163	None					SAMN46745309	SRR32283665
AGN6685	EHC_C19_7118H	2023-04-28	Negative	Negative	Negative	Negative	Positive	2026756	402	0.0001983	351994	0.1737	1665058	0.8215	Parainfluenza 3	OM141135	1	412	PQ236515	SAMN43561370	SRR30714439
AEP6674	EHC_C19_7119I	2023-04-28	Negative	Negative	Negative	Negative	Positive	4590970	934586	0.2036	53242	0.0116	2529864	0.5511	Rhinovirus A	FJ445136	0.98	1131	PQ236514	SAMN43561371	SRR30714438
AGN6688	EHC_C19_7120J	2023-05-01	Negative	Negative	Negative	Negative	Positive	8658516	109898	0.01269	685010	0.07911	1738734	0.2008	None					SAMN46745310	SRR32283655
AGN6692	EHC_C19_7121K	2023-05-01	Negative	Negative	Negative	Negative	Positive	3603126	98194	0.02725	43900	0.01218	2405348	0.6676	Human coronavirus NL63	AY518894	0.09	N/A		SAMN46745311	SRR32283654
AMT6694	EHC_C19_7122L	2023-05-02	Negative	Negative	Negative	Negative	Positive	4659874	70692	0.01517	122684	0.02633	3743896	0.8034	None					SAMN46745312	SRR32283653
AEP6681	EHC_C19_7123M	2023-05-03	Negative	Negative	Negative	Negative	Positive	1902400	59040	0.03103	9280	0.004878	1625056	0.8542	None					SAMN46745313	SRR32283652
AGN6695	EHC_C19_7124N	2023-05-03	Negative	Negative	Negative	Negative	Positive	6662904	3094226	0.4644	77088	0.01157	2661642	0.3995	Rhinovirus A	A10937	1	14081	PQ241446	SAMN43561372	SRR30714437
AGN6696	EHC_C19_7125O	2023-05-03	Negative	Negative	Positive	Negative	Positive	2935414	330762	0.1127	41128	0.01401	1834862	0.6251	Influenza B	OK484393 - 400	0.92	71	PQ278096-103	SAMN43561373	SRR30714436
	EHC_C19_7125O											0.03512			Parainfluenza 2	NC_003443	0.64	2
ADH6697	EHC_C19_7126P	2023-05-04	Negative	Negative	Negative	Negative	Positive	22174762	1012818	0.04567	778788	0.04086	8165430	0.3682	Human coronavirus NL63	AY518894	0.1	N/A		SAMN46745314	SRR32283651
ADH6701	EHC_C19_7127Q	2023-05-04	Negative	Negative	Negative	Negative	Positive	11656772	1483796	0.1273	476326	0.05614	6107330	0.5239	None					SAMN46745315	SRR32283650
AGN6698	EHC_C19_7128R	2023-05-04	Negative	Negative	Negative	Negative	Positive	6253044	1304066	0.2085	351018	0.106	1673416	0.2676	None					SAMN46745316	SRR32283686
AGN6699	EHC_C19_7129S	2023-05-04	Negative	Negative	Negative	Negative	Positive	8698694	284978	0.03276	921654	0.05398	2387712	0.2745	Rhinovirus A	DQ473512	0.99	112	PQ241448	SAMN43561374	SRR30714435
AGN6702	EHC_C19_7130T	2023-05-04	Negative	Negative	Negative	Negative	Positive	27688988	2905568	0.1049	1494676	0.02093	7003674	0.2529	Rhinovirus A	FJ445173	1	721	PQ241447	SAMN43561375	SRR30714434
AGN6693	EHC_C19_7131U	2023-05-08	Negative	Negative	Negative	Negative	Positive	7107966	50146	0.007055	148762	0.09641	1984004	0.2791	SARS-CoV-2	MN908947	0.11	N/A		SAMN46745317	SRR32283685
AEU6718	EHC_C19_7132V	2023-05-09	Negative	Negative	Negative	Negative	Positive	6817230	2	2.934e-07	657234	0.005137	1911352	0.2804	None					SAMN46745318	SRR32283684
AGN6717	EHC_C19_7133W	2023-05-09	Negative	Negative	Negative	Negative	Positive	12774880	10668302	0.8351	65622	0.04088	834604	0.06533	None					SAMN46745319	SRR32283683
AGN6723	EHC_C19_7134X	2023-05-10	Negative	Negative	Negative	Negative	Positive	29495178	10753298	0.3646	1205664	0.01954	6938742	0.2353	Rhinovirus C	EU840952	1	18148	PV068372	SAMN43561376	SRR30714606
AGN6725	EHC_C19_7135Y	2023-05-10	Negative	Negative	Negative	Negative	Positive	11782100	2577266	0.2187	230164	0.01274	4304704	0.3654	None					SAMN46745320	SRR32283682
AGN6729	EHC_C19_7136Z	2023-05-11	Negative	Negative	Negative	Negative	Positive	5236430	22238	0.004247	66686	0.01685	4262320	0.814	Parainfluenza 3	OM141135	1	24289	PQ241449	SAMN43561377	SRR30714433
AGN6734	EHC_C19_7137A	2023-05-12	Negative	Negative	Positive	Negative	Positive	18760994	1712314	0.09127	316210	0.02852	7648764	0.4077	Influenza B	CY018365 - 72	0.09	NA		SAMN46817520	SRR32332723
AGN6742	EHC_C19_7138B	2023-05-15	Negative	Negative	Negative	Negative	Positive	9508458	234550	0.02467	271180	0.03978	2451914	0.2579	None					SAMN46745321	SRR32283681
AGN6743	EHC_C19_7139C	2023-05-15	Negative	Negative	Negative	Negative	Positive	7824676	4914334	0.6281	311298	0.03944	1022944	0.1307	None					SAMN46745322	SRR32283680
AEU6744	EHC_C19_7140D	2023-05-15	Negative	Negative	Negative	Negative	Positive	16123982	3391686	0.2104	635906	0.01218	5197640	0.3224	None					SAMN46745323	SRR32283679
AEU6746	EHC_C19_7141E	2023-05-16	Negative	Negative	Negative	Negative	Positive	10903456	9400604	0.8622	132836	0.02129	600520	0.05508	None					SAMN46745324	SRR32283678
AGN6748	EHC_C19_7142F	2023-05-16	Negative	Negative	Negative	Negative	Positive	9444892	750658	0.07948	201114	0.06401	2073964	0.2196	None					SAMN46745325	SRR32283677
AGN6750	EHC_C19_7143G	2023-05-17	Negative	Negative	Negative	Negative	Positive	10370210	1177816	0.1136	663788	0.04111	2831586	0.2731	None					SAMN46745326	SRR32283675
AEP6755	EHC_C19_7144H	2023-05-18	Negative	Negative	Negative	Negative	Positive	11370622	3750656	0.3299	467450	0.008557	4292398	0.3775	None					SAMN46745327	SRR32283674
AGN6761	EHC_C19_7145I	2023-05-19	Negative	Negative	Negative	Negative	Positive	19922200	162056	0.008134	170466	0.03437	5383888	0.2702	Parainfluenza 3	OM141135	1	14550	PQ241450	SAMN43561378	SRR30714432
APD6812	EHC_C19_7197I	2023-06-13	Negative	Negative	Negative	Not done	Not done	1498796	234330	0.1563	51514	0.01559	477246	0.3184	None					SAMN46745328	SRR32283673
APD6828	EHC_C19_7198J	2023-06-14	Negative	Negative	Negative	Negative	Positive	29251174	2	6.837e-08	456002	0.03967	8453948	0.289	None					SAMN46745329	SRR32283672
AGN6832	EHC_C19_7199K	2023-06-15	Negative	Negative	Negative	Negative	Positive	13706962	1829180	0.1334	543788	0.02675	3802198	0.2774	None					SAMN46745330	SRR32283671
AGN6853	EHC_C19_7218D	2023-06-21	Negative	Negative	Negative	Not done	Not done	61427902	23517764	0.3829	1642930	0.02028	11809468	0.1922	None					SAMN46817517	SRR32332726
AEP6758	EHC_C19_7219E	2023-05-19	Negative	Negative	Negative	Negative	Positive	14650734	1894944	0.1293	297058	0.0134	3247284	0.2216	None					SAMN46745331	SRR32283670
AGN6768	EHC_C19_7220F	2023-05-23	Negative	Negative	Negative	Negative	Positive	11314786	1025466	0.09063	151664	0.01692	3653180	0.3229	None					SAMN46745332	SRR32283669
ASJ6770	EHC_C19_7221G	2023-05-23	Negative	Negative	Negative	Negative	Positive	19697418	2169772	0.1102	333322	0.004345	3314536	0.1683	None					SAMN46745333	SRR32283668
AMT6781	EHC_C19_7222H	2023-05-25	Negative	Negative	Negative	Negative	Positive	64908738	178554	0.002751	282030	0.02724	5059424	0.07795	None					SAMN46745334	SRR32283667
AGN6784	EHC_C19_7223I	2023-05-26	Negative	Negative	Negative	Negative	Positive	31536778	2131376	0.06758	859090	0.05007	5014334	0.159	Parainfluenza 1	AF457102	0.11	N/A		SAMN46745335	SRR32283666
AGN6785	EHC_C19_7224J	2023-05-30	Negative	Negative	Positive	Negative	Positive	25589256	2382390	0.0931	1281210	0.01513	3765648	0.1472	Mastadenovirus E	GCF_000859665	0.64	N/A		SAMN46817518	SRR32332725
APD6790	EHC_C19_7225K	2023-05-31	Negative	Negative	Negative	Negative	Positive	15634568	7510846	0.4804	236574	0.005725	1779510	0.1138	None					SAMN46745336	SRR32283664
AGN6788	EHC_C19_7226L	2023-05-31	Negative	Negative	Negative	Negative	Positive	11789698	6327404	0.5367	67496	0.00223	2258908	0.1916	None					SAMN46745337	SRR32283663
AGN6794	EHC_C19_7227M	2023-06-01	Negative	Negative	Negative	Negative	Positive	43503996	40792682	0.9377	97002	0.003589	1680136	0.03862	Parainfluenza 3	OM141135	1	4111	PQ241449	SAMN46817519	SRR32332724
APD6801	EHC_C19_7229O	2023-06-02	Negative	Negative	Negative	Negative	Positive	41627712	32298082	0.7759	149404	0.01924	2182504	0.05243	None					SAMN46745338	SRR32283662
AGN6798	EHC_C19_7230P	2023-06-02	Negative	Negative	Negative	Negative	Positive	9523356	6013692	0.6315	183276	0.01524	2630580	0.2762	None					SAMN46745339	SRR32283661
AGN6805	EHC_C19_7231Q	2023-06-06	Negative	Negative	Negative	Negative	Positive	35419356	29436562	0.8311	539906	0.01124	2242370	0.06331	None					SAMN46745340	SRR32283660
APD6809	EHC_C19_7232R	2023-06-07	Negative	Negative	Negative	Negative	Positive	80397902	67995396	0.8457	903744	0.00619	5179790	0.06443	None					SAMN46745341	SRR32283659
APD6810	EHC_C19_7233S	2023-06-07	Negative	Negative	Negative	Negative	Positive	62990922	51635222	0.8197	389930	0.027	3876120	0.06153	None					SAMN46745342	SRR32283658
AEP6807	EHC_C19_7234T	2023-06-07	Negative	Negative	Negative	Negative	Positive	4478346	2	4.466e-07	120932	0.01126	1763834	0.3939	Influenza B	AY260941 - 48	0.07	NA		SAMN46745343	SRR32283657
APD6933	EHC_C19_7245E	2023-07-20	Negative	Negative	Negative	Negative	Positive	19051278	3006330	0.1578	376244	0.01975	5917866	0.3106	None					SAMN46745344	SRR32283656
	Water1_012324							549316	6325	0.02303	274658	0.03972	247747	0.902	None
	Water1_021324							652546	16567	0.05078	326273	0.007923	232107	0.7114	None
	Water1_022724							5979126	119788	0.04007	2989563	0.01124	1411617	0.4722	None
	Water2_012324							735290	23348	0.06351	367645	0.005108	258411	0.7029	None
	Water2_021324							3293918	148422	0.09012	1646959	0.02251	591909	0.3594	None
	Water2_022724							5242538	190120	0.07253	2621269	0.01727	998890	0.3811	None
	Water2_022924							2511750	43017	0.03425	1255875	0.03833	1051796	0.8375	None
	Water3_012324							624600	5573	0.01785	312300	6.404e-06	285190	0.9132	None
	Water3_021324							3288058	147300	0.0896	1644029	0.0477	655900	0.399	None
	Water3_022724							918414	36411	0.07929	459207	0.09608	168996	0.368	None
