# Supplementary material for: Respiratory Virus Detection and Sequencing from SARS-CoV-2–Negative Rapid Antigen Tests
Source: Emerg Infect Dis. 2025 May;31(Suppl 1):S39–44. doi: 10.3201/eid3113.241191 (PMC12078552; doi:10.3201/eid3113.241191)
Supplement: Appendix 3 — Additional data used in study of respiratory virus detection and sequencing from SARS-CoV-2–negative rapid antigen tests [file 24-1191-Techapp-s3.xlsx]

## Sheet: Appendix 3 Table 1
Article DOI: https://doi.org/10.3201/eid3113.241191
Respiratory Virus Detection and Sequencing from SARS-CoV-2–Negative Rapid Antigen Tests
EID cannot ensure accessibility for supplementary materials supplied by authors. Readers who have difficulty accessing supplementary content should contact the authors for assistance.
Appendix 3 Table 1. All taxa detected
Sample	Taxon ID	Taxon Level	Taxon Name	Best Reference	Reference length (bp)	Coverage length (bp)	Percent Coverage	Sufficient coverage (10%)	Number of distinct genome regions covered	Sufficient regions (3)	Confirmed
EHC_C19_7113C	2731360	kingdom	Heunggongvirae	31817470	47678	64	0.00134234	fail	1	fail	not_confirmed
EHC_C19_7114D	10239	superkingdom	Viruses	1036385	94322	352	0.0037319	fail	5	pass	confirmed
EHC_C19_7114D	10847	species	Sinsheimervirus_phiX174	AF176027	5386	0	0	fail	0	fail	not_confirmed
EHC_C19_7114D	45617	species	Human_endogenous_retrovirus_K	AY037928	9472	3297	0.348079	pass	22	pass	confirmed
EHC_C19_7114D	129951	species	Human_mastadenovirus_C	MH121115.1	36091	666	0.0184534	fail	5	pass	confirmed
EHC_C19_7114D	548681	order	Herpesvirales	NA	0	0	0	fail	0	fail	not_confirmed
EHC_C19_7114D	1761477	species	Tomato_brown_rugose_fruit_virus	KT383474	6393	868	0.135774	pass	4	pass	confirmed
EHC_C19_7114D	1977402	species	Inovirus_M13	AB334720	6407	266	0.0415171	fail	1	fail	not_confirmed
EHC_C19_7114D	2731360	kingdom	Heunggongvirae	31527794	94322	352	0.0037319	fail	5	pass	confirmed
EHC_C19_7114D	2733316	species	Friunavirus_AbKT21III	MK278859.1	40898	71	0.00173603	fail	1	fail	not_confirmed
EHC_C19_7114D	3044472	family	Orthoherpesviridae	LS992247	171493	0	0	fail	0	fail	not_confirmed
EHC_C19_7115E	10239	superkingdom	Viruses	16262248	15646	15591	0.996485	pass	1	fail	confirmed
EHC_C19_7115E	10375	genus	Lymphocryptovirus	LS992247	171493	0	0	fail	0	fail	not_confirmed
EHC_C19_7115E	548681	order	Herpesvirales	NA	0	0	0	fail	0	fail	not_confirmed
EHC_C19_7115E	754067	species	Salicola_phage_CGphi29	HQ634153	40695	211	0.00518491	fail	3	pass	confirmed
EHC_C19_7115E	1977402	species	Inovirus_M13	AB334720	6407	270	0.0421414	fail	2	fail	not_confirmed
EHC_C19_7115E	1982251	genus	Pahexavirus	MG820635.1	29370	6094	0.207491	pass	31	pass	confirmed
EHC_C19_7115E	1982287	species	Pahexavirus_PHL114L00	JX570712	29464	5511	0.187042	pass	27	pass	confirmed
EHC_C19_7115E	1982290	species	Pahexavirus_PHL117M01	KJ578763	29424	5527	0.18784	pass	30	pass	confirmed
EHC_C19_7115E	1982292	species	Pahexavirus_PHL141N00	KJ578781	29494	6112	0.207229	pass	33	pass	confirmed
EHC_C19_7115E	2731360	kingdom	Heunggongvirae	31527794	94322	406	0.0043044	fail	4	pass	confirmed
EHC_C19_7115E	2731619	class	Caudoviricetes	14326078	94322	406	0.0043044	fail	4	pass	confirmed
EHC_C19_7115E	3044472	family	Orthoherpesviridae	KX689266	224384	0	0	fail	0	fail	not_confirmed
EHC_C19_7115E	3052557	species	Orthorubulavirus_laryngotracheitidis	NC_003443	15646	15591	0.996485	pass	1	fail	confirmed
EHC_C19_7116F	10239	superkingdom	Viruses	1036385	94322	341	0.00361528	fail	4	pass	confirmed
EHC_C19_7116F	10847	species	Sinsheimervirus_phiX174	AF176027	5386	509	0.0945043	fail	3	pass	confirmed
EHC_C19_7116F	12239	species	Pepper_mild_mottle_virus	M81413	6357	433	0.0681139	fail	3	pass	confirmed
EHC_C19_7116F	29272	species	Turnip_vein-clearing_virus	NC_001873	6311	1691	0.267945	pass	11	pass	confirmed
EHC_C19_7116F	1147043	species	Staphylococcus_phage_StB20	JN700521	40917	4874	0.119119	pass	28	pass	confirmed
EHC_C19_7116F	1732064	species	Staphylococcus_phage_StB20-like	KT429161	40670	5400	0.132776	pass	34	pass	confirmed
EHC_C19_7116F	1977402	species	Inovirus_M13	AB334720	6407	147	0.0229437	fail	1	fail	not_confirmed
EHC_C19_7116F	1980928	genus	Sepunavirus	KF021268	139928	150	0.00107198	fail	1	fail	not_confirmed
EHC_C19_7116F	1982251	genus	Pahexavirus	JX262224	29516	26554	0.899648	pass	32	pass	confirmed
EHC_C19_7116F	1982253	species	Pahexavirus_ATCC29399BT	JX262224	29516	26554	0.899648	pass	32	pass	confirmed
EHC_C19_7116F	1982254	species	Pahexavirus_attacne	KR337651	28876	18976	0.657155	pass	44	pass	confirmed
EHC_C19_7116F	1982256	species	Pahexavirus_kubed	KR337645	29461	21834	0.741115	pass	48	pass	confirmed
EHC_C19_7116F	1982257	species	Pahexavirus_lauchelly	KR337650	29517	19786	0.670326	pass	52	pass	confirmed
EHC_C19_7116F	1982265	species	Pahexavirus_P100A	JX262221	29505	20946	0.709914	pass	53	pass	confirmed
EHC_C19_7116F	1982267	species	Pahexavirus_P101A	JX262217	29574	20999	0.710049	pass	48	pass	confirmed
EHC_C19_7116F	1982274	species	Pahexavirus_PHL025M00	KJ578759	29496	21040	0.713317	pass	53	pass	confirmed
EHC_C19_7116F	1982281	species	Pahexavirus_PHL082M03	MT647607.1	29590	19598	0.662318	pass	50	pass	confirmed
EHC_C19_7116F	1982285	species	Pahexavirus_PHL112N00	JX570714	29266	22758	0.777626	pass	48	pass	confirmed
EHC_C19_7116F	1982286	species	Pahexavirus_PHL113M01	JX570713	29200	20870	0.714726	pass	52	pass	confirmed
EHC_C19_7116F	1982287	species	Pahexavirus_PHL114L00	JX570712	29464	22322	0.757602	pass	53	pass	confirmed
EHC_C19_7116F	1982288	species	Pahexavirus_PHL116M00	KJ578776	29394	21208	0.721508	pass	52	pass	confirmed
EHC_C19_7116F	1982290	species	Pahexavirus_PHL117M01	KJ578763	29424	21301	0.723933	pass	53	pass	confirmed
EHC_C19_7116F	1982300	species	Pahexavirus_PHL199M00	KJ578790	29806	22659	0.760216	pass	45	pass	confirmed
EHC_C19_7116F	1982301	species	Pahexavirus_PHL301M00	KJ578791	29323	22041	0.751663	pass	55	pass	confirmed
EHC_C19_7116F	1982307	species	Pahexavirus_stormborn	KR337652	29330	21158	0.721377	pass	48	pass	confirmed
EHC_C19_7116F	1982308	species	Pahexavirus_wizzo	KR337646	29463	20618	0.699793	pass	49	pass	confirmed
EHC_C19_7116F	2731360	kingdom	Heunggongvirae	31527794	94322	341	0.00361528	fail	4	pass	confirmed
EHC_C19_7116F	2731619	class	Caudoviricetes	14326078	94322	341	0.00361528	fail	4	pass	confirmed
EHC_C19_7116F	2843445	genus	Rockefellervirus	KY653120	42371	2126	0.0501758	fail	13	pass	confirmed
EHC_C19_7116F	2846259	species	Rockefellervirus_IME134801	KY653120	42371	2126	0.0501758	fail	13	pass	confirmed
EHC_C19_7117G	10239	superkingdom	Viruses	1036385	94322	318	0.00337143	fail	4	pass	confirmed
EHC_C19_7117G	10375	genus	Lymphocryptovirus	LS992247	171493	0	0	fail	0	fail	not_confirmed
EHC_C19_7117G	10847	species	Sinsheimervirus_phiX174	AF299300	5359	2158	0.402687	pass	12	pass	confirmed
EHC_C19_7117G	45617	species	Human_endogenous_retrovirus_K	AY037928	9472	1079	0.113915	pass	7	pass	confirmed
EHC_C19_7117G	548681	order	Herpesvirales	NA	0	0	0	fail	0	fail	not_confirmed
EHC_C19_7117G	1147043	species	Staphylococcus_phage_StB20	JN700521	40917	312	0.00762519	fail	2	fail	not_confirmed
EHC_C19_7117G	1623304	genus	Moineauvirus	MH000603.1	37757	691	0.0183012	fail	8	pass	confirmed
EHC_C19_7117G	1732064	species	Staphylococcus_phage_StB20-like	KT429161	40670	414	0.0101795	fail	3	pass	confirmed
EHC_C19_7117G	2731360	kingdom	Heunggongvirae	31527794	94322	318	0.00337143	fail	4	pass	confirmed
EHC_C19_7117G	2731619	class	Caudoviricetes	14326078	94322	318	0.00337143	fail	4	pass	confirmed
EHC_C19_7117G	2843445	genus	Rockefellervirus	DQ831957	43420	697	0.0160525	fail	5	pass	confirmed
EHC_C19_7117G	3044472	family	Orthoherpesviridae	LS992247	171493	0	0	fail	0	fail	not_confirmed
EHC_C19_7117G	3052619	species	Pestivirus_bovis	LT837585	12295	35	0.00284669	fail	1	fail	not_confirmed
EHC_C19_7118H	10239	superkingdom	Viruses	52203425	15432	15406	0.998315	pass	1	fail	confirmed
EHC_C19_7118H	10847	species	Sinsheimervirus_phiX174	AF176027	5386	150	0.02785	fail	1	fail	not_confirmed
EHC_C19_7118H	129951	species	Human_mastadenovirus_C	MH121071.1	35981	612	0.017009	fail	5	pass	confirmed
EHC_C19_7118H	2731360	kingdom	Heunggongvirae	31527794	94322	383	0.00406056	fail	4	pass	confirmed
EHC_C19_7118H	2731619	class	Caudoviricetes	14326078	94322	383	0.00406056	fail	4	pass	confirmed
EHC_C19_7118H	3049953	species	Respirovirus_pneumoniae	OM141135.1	15432	15406	0.998315	pass	1	fail	confirmed
EHC_C19_7119I	10239	superkingdom	Viruses	1036385	94322	360	0.00381671	fail	4	pass	confirmed
EHC_C19_7119I	10375	genus	Lymphocryptovirus	LS992247	171493	0	0	fail	0	fail	not_confirmed
EHC_C19_7119I	10847	species	Sinsheimervirus_phiX174	NA	0	0	0	fail	0	fail	not_confirmed
EHC_C19_7119I	12059	genus	Enterovirus	FJ445136	7152	6000	0.838926	pass	9	pass	confirmed
EHC_C19_7119I	147711	species	Rhinovirus_A	FJ445136	7152	6000	0.838926	pass	9	pass	confirmed
EHC_C19_7119I	548681	order	Herpesvirales	NA	0	0	0	fail	0	fail	not_confirmed
EHC_C19_7119I	2731360	kingdom	Heunggongvirae	31527794	94322	360	0.00381671	fail	4	pass	confirmed
EHC_C19_7119I	2731619	class	Caudoviricetes	14326078	94322	360	0.00381671	fail	4	pass	confirmed
EHC_C19_7119I	3044472	family	Orthoherpesviridae	ON960057.1	151117	0	0	fail	0	fail	not_confirmed
EHC_C19_7120J	10239	superkingdom	Viruses	1036385	94322	344	0.00364708	fail	4	pass	confirmed
EHC_C19_7120J	12242	species	Tobacco_mosaic_virus	NC_001367	6395	4150	0.648944	pass	16	pass	confirmed
EHC_C19_7120J	398839	species	Rockefellervirus_CNPH82	MT596497.1	43393	385	0.0088724	fail	4	pass	confirmed
EHC_C19_7120J	1147042	species	Staphylococcus_phage_StB12	JN700520	44714	1861	0.0416201	fail	13	pass	confirmed
EHC_C19_7120J	1147043	species	Staphylococcus_phage_StB20	JN700521	40917	14062	0.343671	pass	44	pass	confirmed
EHC_C19_7120J	1197952	species	Rockefellervirus_IPLA5	JN192400	43581	2143	0.0491728	fail	12	pass	confirmed
EHC_C19_7120J	1197953	species	Rockefellervirus_IPLA7	JN192401	42123	641	0.0152173	fail	6	pass	confirmed
EHC_C19_7120J	1610872	species	Staphylococcus_phage_IME-SA4	KP735928	41843	318	0.00759984	fail	2	fail	not_confirmed
EHC_C19_7120J	1654781	species	Propionibacterium_phage_Moyashi	KR347354	29254	22463	0.767861	pass	65	pass	confirmed
EHC_C19_7120J	1690805	species	Propionibacterium_phage_PAC1	KR902978	29605	23256	0.785543	pass	66	pass	confirmed
EHC_C19_7120J	1732064	species	Staphylococcus_phage_StB20-like	KT429161	40670	22784	0.560216	pass	46	pass	confirmed
EHC_C19_7120J	1747271	species	Propionibacterium_phage_PA1-14	KT934381	29407	24110	0.819873	pass	65	pass	confirmed
EHC_C19_7120J	1922243	genus	Sextaecvirus	OR354836.1	104603	2901	0.0277334	fail	23	pass	confirmed
EHC_C19_7120J	1922246	species	Sextaecvirus_sextaec	KJ804259	93794	2685	0.0286266	fail	22	pass	confirmed
EHC_C19_7120J	1922247	species	Sextaecvirus_SEP9	KF929199	92417	2321	0.0251144	fail	19	pass	confirmed
EHC_C19_7120J	1980931	species	Sepunavirus_IPLAC1C	KP027447	140961	199	0.00141174	fail	2	fail	not_confirmed
EHC_C19_7120J	1982251	genus	Pahexavirus	JX262220	29506	24317	0.824137	pass	68	pass	confirmed
EHC_C19_7120J	1982253	species	Pahexavirus_ATCC29399BT	JX262224	29516	22117	0.749322	pass	72	pass	confirmed
EHC_C19_7120J	1982254	species	Pahexavirus_attacne	KR337651	28876	22230	0.769843	pass	67	pass	confirmed
EHC_C19_7120J	1982256	species	Pahexavirus_kubed	KR337645	29461	21648	0.734802	pass	73	pass	confirmed
EHC_C19_7120J	1982261	species	Pahexavirus_P105	JX262219	29202	22318	0.764263	pass	66	pass	confirmed
EHC_C19_7120J	1982262	species	Pahexavirus_P144	JX262216	29729	23789	0.800195	pass	68	pass	confirmed
EHC_C19_7120J	1982264	species	Pahexavirus_P11	JX262223	29348	23819	0.811606	pass	62	pass	confirmed
EHC_C19_7120J	1982266	species	Pahexavirus_P100D	JX262220	29506	24317	0.824137	pass	68	pass	confirmed
EHC_C19_7120J	1982269	species	Pahexavirus_PA6	DQ431235	29739	22604	0.760079	pass	65	pass	confirmed
EHC_C19_7120J	1982270	species	Pahexavirus_pacnes201215	KY926793	30016	19438	0.647588	pass	68	pass	confirmed
EHC_C19_7120J	1982282	species	Pahexavirus_PHL092M00	KJ578773	29261	22481	0.768292	pass	66	pass	confirmed
EHC_C19_7120J	1982284	species	Pahexavirus_PHL111M01	JX570702	29140	23591	0.809574	pass	66	pass	confirmed
EHC_C19_7120J	1982285	species	Pahexavirus_PHL112N00	JX570714	29266	23400	0.799563	pass	69	pass	confirmed
EHC_C19_7120J	1982286	species	Pahexavirus_PHL113M01	JX570713	29200	22922	0.785	pass	60	pass	confirmed
EHC_C19_7120J	1982287	species	Pahexavirus_PHL114L00	JX570712	29464	22025	0.747522	pass	72	pass	confirmed
EHC_C19_7120J	1982290	species	Pahexavirus_PHL117M01	KJ578763	29424	23970	0.814641	pass	61	pass	confirmed
EHC_C19_7120J	1982291	species	Pahexavirus_PHL132N00	KJ578780	29003	23527	0.811192	pass	63	pass	confirmed
EHC_C19_7120J	1982292	species	Pahexavirus_PHL141N00	KJ578781	29494	23969	0.812674	pass	63	pass	confirmed
EHC_C19_7120J	1982298	species	Pahexavirus_PHL179M00	KJ578788	29428	24443	0.830604	pass	61	pass	confirmed
EHC_C19_7120J	1982300	species	Pahexavirus_PHL199M00	KJ578790	29806	21232	0.71234	pass	79	pass	confirmed
EHC_C19_7120J	1982302	species	Pahexavirus_PHL308M00	KJ578782	29438	23905	0.812046	pass	66	pass	confirmed
EHC_C19_7120J	1982306	species	Pahexavirus_solid	KR337647	29440	24306	0.825611	pass	66	pass	confirmed
EHC_C19_7120J	1982308	species	Pahexavirus_wizzo	KR337646	29463	22260	0.755524	pass	65	pass	confirmed
EHC_C19_7120J	2731360	kingdom	Heunggongvirae	31527794	94322	344	0.00364708	fail	4	pass	confirmed
EHC_C19_7120J	2731619	class	Caudoviricetes	14326078	94322	344	0.00364708	fail	4	pass	confirmed
EHC_C19_7120J	2846259	species	Rockefellervirus_IME134801	KY653120	42371	1833	0.0432607	fail	9	pass	confirmed
EHC_C19_7120J	3044472	family	Orthoherpesviridae	KX165321	158442	134	0.000845735	fail	1	fail	not_confirmed
EHC_C19_7121K	10239	superkingdom	Viruses	1036385	94322	186	0.00197197	fail	4	pass	confirmed
EHC_C19_7121K	10847	species	Sinsheimervirus_phiX174	NA	0	0	0	fail	0	fail	not_confirmed
EHC_C19_7121K	277944	species	Human_coronavirus_NL63	AY518894	27555	2054	0.0745418	fail	12	pass	confirmed
EHC_C19_7121K	1732064	species	Staphylococcus_phage_StB20-like	KT429161	40670	2647	0.0650848	fail	18	pass	confirmed
EHC_C19_7121K	1977402	species	Inovirus_M13	AB334720	6407	201	0.0313719	fail	1	fail	not_confirmed
EHC_C19_7121K	1982251	genus	Pahexavirus	JX262217	29574	1043	0.0352675	fail	7	pass	confirmed
EHC_C19_7121K	2731360	kingdom	Heunggongvirae	31527794	94322	186	0.00197197	fail	4	pass	confirmed
EHC_C19_7121K	2731619	class	Caudoviricetes	14326078	94322	186	0.00197197	fail	4	pass	confirmed
EHC_C19_7122L	10239	superkingdom	Viruses	1036385	94322	324	0.00343504	fail	4	pass	confirmed
EHC_C19_7122L	10375	genus	Lymphocryptovirus	LS992247	171493	0	0	fail	0	fail	not_confirmed
EHC_C19_7122L	10663	genus	Tequatrovirus	MK327937.1	170182	123	0.000722756	fail	1	fail	not_confirmed
EHC_C19_7122L	10713	species	Enterobacteria_phage_phi80	JX871397	46150	1261	0.0273239	fail	8	pass	confirmed
EHC_C19_7122L	10847	species	Sinsheimervirus_phiX174	AF176027	5386	150	0.02785	fail	1	fail	not_confirmed
EHC_C19_7122L	548681	order	Herpesvirales	NA	0	0	0	fail	0	fail	not_confirmed
EHC_C19_7122L	1732064	species	Staphylococcus_phage_StB20-like	KT429161	40670	217	0.00533563	fail	3	pass	confirmed
EHC_C19_7122L	1982251	genus	Pahexavirus	JX262224	29516	1643	0.0556647	fail	12	pass	confirmed
EHC_C19_7122L	2731360	kingdom	Heunggongvirae	31527794	94322	324	0.00343504	fail	4	pass	confirmed
EHC_C19_7122L	2731619	class	Caudoviricetes	14326078	94322	324	0.00343504	fail	4	pass	confirmed
EHC_C19_7122L	2732396	kingdom	Orthornavirae	14734779	9950	53	0.00532663	fail	1	fail	not_confirmed
EHC_C19_7122L	2845092	species	Marfavirus_marfa	MN044033.1	168532	39	0.00023141	fail	1	fail	not_confirmed
EHC_C19_7122L	3044472	family	Orthoherpesviridae	ON960057.1	151117	0	0	fail	0	fail	not_confirmed
EHC_C19_7123M	10239	superkingdom	Viruses	1036385	94322	274	0.00290494	fail	4	pass	confirmed
EHC_C19_7123M	10847	species	Sinsheimervirus_phiX174	AF176027	5386	150	0.02785	fail	1	fail	not_confirmed
EHC_C19_7123M	2731360	kingdom	Heunggongvirae	31527794	94322	274	0.00290494	fail	4	pass	confirmed
EHC_C19_7123M	2731619	class	Caudoviricetes	14326078	94322	274	0.00290494	fail	4	pass	confirmed
EHC_C19_7123M	2733316	species	Friunavirus_AbKT21III	MK278859.1	40898	68	0.00166267	fail	1	fail	not_confirmed
EHC_C19_7123M	3049953	species	Respirovirus_pneumoniae	NA	0	0	0	fail	0	fail	not_confirmed
EHC_C19_7124N	10239	superkingdom	Viruses	1036385	94322	385	0.00408176	fail	4	pass	confirmed
EHC_C19_7124N	10375	genus	Lymphocryptovirus	LS992247	171493	0	0	fail	0	fail	not_confirmed
EHC_C19_7124N	10847	species	Sinsheimervirus_phiX174	AF176027	5386	301	0.0558856	fail	2	fail	not_confirmed
EHC_C19_7124N	12059	genus	Enterovirus	A10937	7152	6487	0.907019	pass	9	pass	confirmed
EHC_C19_7124N	129951	species	Human_mastadenovirus_C	MH121071.1	35981	373	0.0103666	fail	3	pass	confirmed
EHC_C19_7124N	138950	species	Enterovirus_C	MZ092704.1	7411	161	0.0217245	fail	1	fail	not_confirmed
EHC_C19_7124N	147711	species	Rhinovirus_A	A10937	7152	6487	0.907019	pass	9	pass	confirmed
EHC_C19_7124N	548681	order	Herpesvirales	NA	0	0	0	fail	0	fail	not_confirmed
EHC_C19_7124N	1653394	genus	Mammarenavirus	NA	0	0	0	fail	0	fail	not_confirmed
EHC_C19_7124N	1982251	genus	Pahexavirus	KR337643	29726	3298	0.110947	pass	18	pass	confirmed
EHC_C19_7124N	2731360	kingdom	Heunggongvirae	31527794	94322	385	0.00408176	fail	4	pass	confirmed
EHC_C19_7124N	2731619	class	Caudoviricetes	14326078	94322	385	0.00408176	fail	4	pass	confirmed
EHC_C19_7124N	2732396	kingdom	Orthornavirae	14576888	7152	6487	0.907019	pass	9	pass	confirmed
EHC_C19_7124N	2955604	species	Chaovirus_ChaoS9	MK310226.1	55145	179	0.00324599	fail	2	fail	not_confirmed
EHC_C19_7124N	3044472	family	Orthoherpesviridae	KX689266	224384	0	0	fail	0	fail	not_confirmed
EHC_C19_7124N	3049953	species	Respirovirus_pneumoniae	NA	0	0	0	fail	0	fail	not_confirmed
EHC_C19_7124N	3052307	species	Mammarenavirus_guanaritoense	NA	0	0	0	fail	0	fail	not_confirmed
EHC_C19_7124N	3052310	species	Mammarenavirus_lassaense	NA	0	0	0	fail	0	fail	not_confirmed
EHC_C19_7124N	3052448	species	Orthobunyavirus_teteense	NA	0	0	0	fail	0	fail	not_confirmed
EHC_C19_7124N	3052518	species	Orthonairovirus_haemorrhagiae	NA	0	0	0	fail	0	fail	not_confirmed
EHC_C19_7125O	10239	superkingdom	Viruses	1036385	94322	340	0.00360467	fail	4	pass	confirmed
EHC_C19_7125O	10375	genus	Lymphocryptovirus	LS992247	171493	0	0	fail	0	fail	not_confirmed
EHC_C19_7125O	10847	species	Sinsheimervirus_phiX174	AF176027	5386	150	0.02785	fail	1	fail	not_confirmed
EHC_C19_7125O	548681	order	Herpesvirales	NA	0	0	0	fail	0	fail	not_confirmed
EHC_C19_7125O	1982251	genus	Pahexavirus	JX262224	29516	4096	0.138772	pass	30	pass	confirmed
EHC_C19_7125O	1982253	species	Pahexavirus_ATCC29399BT	JX262224	29516	4096	0.138772	pass	30	pass	confirmed
EHC_C19_7125O	2731360	kingdom	Heunggongvirae	31527794	94322	340	0.00360467	fail	4	pass	confirmed
EHC_C19_7125O	2732396	kingdom	Orthornavirae	14463300	1815	1814	0.999449	pass	1	fail	confirmed
EHC_C19_7125O	2955465	species	Betainfluenzavirus_influenzae	OK484389.1	1815	1814	0.999449	pass	1	fail	confirmed
EHC_C19_7125O	3044472	family	Orthoherpesviridae	KX689266	224384	0	0	fail	0	fail	not_confirmed
EHC_C19_7125O	3052557	species	Orthorubulavirus_laryngotracheitidis	NC_003443	15646	7822	0.499936	pass	42	pass	confirmed
EHC_C19_7126P	10239	superkingdom	Viruses	1036385	94322	393	0.00416658	fail	4	pass	confirmed
EHC_C19_7126P	10713	species	Enterobacteria_phage_phi80	JX871397	46150	828	0.0179415	fail	5	pass	confirmed
EHC_C19_7126P	10847	species	Sinsheimervirus_phiX174	AF176027	5386	136	0.0252506	fail	1	fail	not_confirmed
EHC_C19_7126P	277944	species	Human_coronavirus_NL63	AY518894	27555	2175	0.078933	fail	15	pass	confirmed
EHC_C19_7126P	398839	species	Rockefellervirus_CNPH82	DQ831957	43420	3568	0.0821741	fail	26	pass	confirmed
EHC_C19_7126P	399185	species	Rockefellervirus_PH15	DQ834250	44041	2474	0.0561749	fail	18	pass	confirmed
EHC_C19_7126P	548681	order	Herpesvirales	NA	0	0	0	fail	0	fail	not_confirmed
EHC_C19_7126P	754067	species	Salicola_phage_CGphi29	HQ634153	40695	1107	0.0272024	fail	8	pass	confirmed
EHC_C19_7126P	1147042	species	Staphylococcus_phage_StB12	JN700520	44714	936	0.020933	fail	9	pass	confirmed
EHC_C19_7126P	1147043	species	Staphylococcus_phage_StB20	JN700521	40917	1554	0.0379793	fail	10	pass	confirmed
EHC_C19_7126P	1147044	species	Staphylococcus_phage_StB27	JN700519	40071	314	0.00783609	fail	3	pass	confirmed
EHC_C19_7126P	1197952	species	Rockefellervirus_IPLA5	JN192400	43581	3721	0.0853812	fail	24	pass	confirmed
EHC_C19_7126P	1197953	species	Rockefellervirus_IPLA7	JN192401	42123	2638	0.0626261	fail	14	pass	confirmed
EHC_C19_7126P	1513257	species	Gammapapillomavirus_12	MF588719.1	7110	137	0.0192686	fail	1	fail	not_confirmed
EHC_C19_7126P	1610872	species	Staphylococcus_phage_IME-SA4	KP735928	41843	483	0.0115431	fail	3	pass	confirmed
EHC_C19_7126P	1732064	species	Staphylococcus_phage_StB20-like	KT429161	40670	1207	0.0296779	fail	8	pass	confirmed
EHC_C19_7126P	1977402	species	Inovirus_M13	AB334720	6407	232	0.0362104	fail	2	fail	not_confirmed
EHC_C19_7126P	1982251	genus	Pahexavirus	KR337646	29463	333	0.0113023	fail	3	pass	confirmed
EHC_C19_7126P	2731360	kingdom	Heunggongvirae	31527794	94322	393	0.00416658	fail	4	pass	confirmed
EHC_C19_7126P	2731619	class	Caudoviricetes	14326078	94322	393	0.00416658	fail	4	pass	confirmed
EHC_C19_7126P	2732589	genus	Andhravirus	OR354854.1	19197	10813	0.563265	pass	43	pass	confirmed
EHC_C19_7126P	2732591	species	Andhravirus_andhra	MH972262.1	18364	10019	0.545578	pass	40	pass	confirmed
EHC_C19_7126P	2732592	species	Andhravirus_St134	KY471386	18275	10185	0.557319	pass	40	pass	confirmed
EHC_C19_7126P	2733316	species	Friunavirus_AbKT21III	MK278859.1	40898	81	0.00198054	fail	1	fail	not_confirmed
EHC_C19_7126P	2843445	genus	Rockefellervirus	OQ355704.1	42841	4814	0.112369	pass	30	pass	confirmed
EHC_C19_7126P	2846259	species	Rockefellervirus_IME134801	KY653120	42371	1751	0.0413254	fail	12	pass	confirmed
EHC_C19_7126P	3044472	family	Orthoherpesviridae	KX689266	224384	0	0	fail	0	fail	not_confirmed
EHC_C19_7127Q	10239	superkingdom	Viruses	1036385	94322	346	0.00366829	fail	4	pass	confirmed
EHC_C19_7127Q	10375	genus	Lymphocryptovirus	LS992247	171493	0	0	fail	0	fail	not_confirmed
EHC_C19_7127Q	10847	species	Sinsheimervirus_phiX174	AF176027	5386	0	0	fail	0	fail	not_confirmed
EHC_C19_7127Q	51330	species	Cucurbit_yellow_stunting_disorder_virus	NC_004810	7976	2739	0.343405	pass	13	pass	confirmed
EHC_C19_7127Q	112229	species	Pepino_mosaic_virus	NA	0	0	0	fail	0	fail	not_confirmed
EHC_C19_7127Q	397544	species	Squash_vein_yellowing_virus	NA	0	0	0	fail	0	fail	not_confirmed
EHC_C19_7127Q	548681	order	Herpesvirales	NA	0	0	0	fail	0	fail	not_confirmed
EHC_C19_7127Q	1761477	species	Tomato_brown_rugose_fruit_virus	KT383474	6393	894	0.13984	pass	7	pass	confirmed
EHC_C19_7127Q	1977402	species	Inovirus_M13	AB334720	6407	302	0.0471359	fail	1	fail	not_confirmed
EHC_C19_7127Q	1982251	genus	Pahexavirus	JX570713	29200	519	0.017774	fail	5	pass	confirmed
EHC_C19_7127Q	1982577	species	Johnsonvirus_Ea92	KF806588	75568	115	0.00152181	fail	1	fail	not_confirmed
EHC_C19_7127Q	2169967	species	Escherichia_virus_DE3	EU078592	42925	311	0.0072452	fail	2	fail	not_confirmed
EHC_C19_7127Q	2731360	kingdom	Heunggongvirae	31527794	94322	346	0.00366829	fail	4	pass	confirmed
EHC_C19_7127Q	2731619	class	Caudoviricetes	14326078	94322	346	0.00366829	fail	4	pass	confirmed
EHC_C19_7127Q	2845131	species	Colunavirus_CL2	KR905067	38751	81	0.00209027	fail	1	fail	not_confirmed
EHC_C19_7127Q	3044472	family	Orthoherpesviridae	ON960057.1	151117	0	0	fail	0	fail	not_confirmed
EHC_C19_7128R	10239	superkingdom	Viruses	1036385	94322	328	0.00347745	fail	4	pass	confirmed
EHC_C19_7128R	10860	family	Inoviridae	AB334720	6407	383	0.0597784	fail	2	fail	not_confirmed
EHC_C19_7128R	548681	order	Herpesvirales	NA	0	0	0	fail	0	fail	not_confirmed
EHC_C19_7128R	1922243	genus	Sextaecvirus	OR354836.1	104603	1673	0.0159938	fail	12	pass	confirmed
EHC_C19_7128R	1922246	species	Sextaecvirus_sextaec	KJ804259	93794	1026	0.0109389	fail	7	pass	confirmed
EHC_C19_7128R	1977402	species	Inovirus_M13	AB334720	6407	383	0.0597784	fail	2	fail	not_confirmed
EHC_C19_7128R	1980928	genus	Sepunavirus	MH321490.1	141446	971	0.00686481	fail	7	pass	confirmed
EHC_C19_7128R	1980931	species	Sepunavirus_IPLAC1C	KP027447	140961	787	0.0055831	fail	5	pass	confirmed
EHC_C19_7128R	1982251	genus	Pahexavirus	JX262220	29506	1388	0.0470413	fail	9	pass	confirmed
EHC_C19_7128R	2731360	kingdom	Heunggongvirae	31527794	94322	328	0.00347745	fail	4	pass	confirmed
EHC_C19_7128R	2731619	class	Caudoviricetes	14326078	94322	328	0.00347745	fail	4	pass	confirmed
EHC_C19_7128R	2732396	kingdom	Orthornavirae	14734779	9950	53	0.00532663	fail	1	fail	not_confirmed
EHC_C19_7128R	3044472	family	Orthoherpesviridae	KX689266	224384	0	0	fail	0	fail	not_confirmed
EHC_C19_7128R	3052310	species	Mammarenavirus_lassaense	NA	0	0	0	fail	0	fail	not_confirmed
EHC_C19_7128R	3052518	species	Orthonairovirus_haemorrhagiae	NA	0	0	0	fail	0	fail	not_confirmed
EHC_C19_7129S	10239	superkingdom	Viruses	1036385	94322	350	0.00371069	fail	4	pass	confirmed
EHC_C19_7129S	10713	species	Enterobacteria_phage_phi80	FN582354	23229	531	0.0228594	fail	3	pass	confirmed
EHC_C19_7129S	12242	species	Tobacco_mosaic_virus	NC_001367	6395	6256	0.978264	pass	1	fail	confirmed
EHC_C19_7129S	147711	species	Rhinovirus_A	DQ473512	7099	5153	0.725877	pass	8	pass	confirmed
EHC_C19_7129S	425279	species	Rehmannia_mosaic_virus	EF375551	6395	2483	0.388272	pass	14	pass	confirmed
EHC_C19_7129S	1747271	species	Propionibacterium_phage_PA1-14	KT934381	29407	7694	0.261638	pass	51	pass	confirmed
EHC_C19_7129S	1982251	genus	Pahexavirus	MG820637.1	29446	7758	0.263465	pass	48	pass	confirmed
EHC_C19_7129S	1982262	species	Pahexavirus_P144	JX262216	29729	7388	0.248512	pass	46	pass	confirmed
EHC_C19_7129S	1982280	species	Pahexavirus_PHL071N05	JX570710	29467	7080	0.240269	pass	46	pass	confirmed
EHC_C19_7129S	1982308	species	Pahexavirus_wizzo	KR337646	29463	7382	0.250552	pass	51	pass	confirmed
EHC_C19_7129S	2731360	kingdom	Heunggongvirae	31527794	94322	350	0.00371069	fail	4	pass	confirmed
EHC_C19_7129S	2731619	class	Caudoviricetes	14326078	94322	350	0.00371069	fail	4	pass	confirmed
EHC_C19_7129S	3052448	species	Orthobunyavirus_teteense	NA	0	0	0	fail	0	fail	not_confirmed
EHC_C19_7130T	10239	superkingdom	Viruses	1036385	94322	368	0.00390153	fail	4	pass	confirmed
EHC_C19_7130T	12059	genus	Enterovirus	FJ445173	7133	5571	0.781018	pass	9	pass	confirmed
EHC_C19_7130T	12188	species	White_clover_mosaic_virus	NC_003820	5845	397	0.0679213	fail	2	fail	not_confirmed
EHC_C19_7130T	12241	species	Tobacco_mild_green_mosaic_virus	M34077	6355	983	0.154681	pass	6	pass	confirmed
EHC_C19_7130T	12242	species	Tobacco_mosaic_virus	NC_001367	6395	922	0.144175	pass	7	pass	confirmed
EHC_C19_7130T	29272	species	Turnip_vein-clearing_virus	NC_001873	6311	0	0	fail	0	fail	not_confirmed
EHC_C19_7130T	45617	species	Human_endogenous_retrovirus_K	AY037928	9472	2198	0.232052	pass	9	pass	confirmed
EHC_C19_7130T	147711	species	Rhinovirus_A	FJ445173	7133	5571	0.781018	pass	9	pass	confirmed
EHC_C19_7130T	1653394	genus	Mammarenavirus	NA	0	0	0	fail	0	fail	not_confirmed
EHC_C19_7130T	1732064	species	Staphylococcus_phage_StB20-like	KT429161	40670	3148	0.0774035	fail	21	pass	confirmed
EHC_C19_7130T	1982251	genus	Pahexavirus	JX262219	29202	663	0.0227039	fail	5	pass	confirmed
EHC_C19_7130T	2731360	kingdom	Heunggongvirae	31527794	94322	368	0.00390153	fail	4	pass	confirmed
EHC_C19_7130T	2731619	class	Caudoviricetes	14326078	94322	368	0.00390153	fail	4	pass	confirmed
EHC_C19_7130T	3044472	family	Orthoherpesviridae	ON960057.1	151117	0	0	fail	0	fail	not_confirmed
EHC_C19_7130T	3052310	species	Mammarenavirus_lassaense	NA	0	0	0	fail	0	fail	not_confirmed
EHC_C19_7131U	10239	superkingdom	Viruses	37049037	29506	27943	0.947028	pass	13	pass	confirmed
EHC_C19_7131U	464095	order	Picornavirales	NA	0	0	0	fail	0	fail	not_confirmed
EHC_C19_7131U	694009	species	Severe_acute_respiratory_syndrome-related_coronavirus	MN908947.3	29903	2927	0.0978832	fail	16	pass	confirmed
EHC_C19_7131U	1654780	species	Propionibacterium_phage_Enoki	KR347353	29347	26658	0.908372	pass	22	pass	confirmed
EHC_C19_7131U	1654782	species	Propionibacterium_phage_QueenBey	KR347355	29338	24169	0.823812	pass	24	pass	confirmed
EHC_C19_7131U	1690805	species	Propionibacterium_phage_PAC1	KR902978	29605	26958	0.910589	pass	18	pass	confirmed
EHC_C19_7131U	1747271	species	Propionibacterium_phage_PA1-14	KT934381	29407	26593	0.904308	pass	23	pass	confirmed
EHC_C19_7131U	1922246	species	Sextaecvirus_sextaec	KJ804259	93794	949	0.0101179	fail	7	pass	confirmed
EHC_C19_7131U	1982251	genus	Pahexavirus	JX262220	29506	27943	0.947028	pass	13	pass	confirmed
EHC_C19_7131U	1982252	species	Pahexavirus_ATCC29399BC	JX262225	29516	26476	0.897005	pass	19	pass	confirmed
EHC_C19_7131U	1982254	species	Pahexavirus_attacne	KR337651	28876	26315	0.91131	pass	25	pass	confirmed
EHC_C19_7131U	1982256	species	Pahexavirus_kubed	KR337645	29461	24843	0.84325	pass	24	pass	confirmed
EHC_C19_7131U	1982257	species	Pahexavirus_lauchelly	KR337650	29517	25485	0.863401	pass	31	pass	confirmed
EHC_C19_7131U	1982260	species	Pahexavirus_P91	JX262215	29214	26356	0.90217	pass	22	pass	confirmed
EHC_C19_7131U	1982262	species	Pahexavirus_P144	JX262216	29729	27527	0.925931	pass	22	pass	confirmed
EHC_C19_7131U	1982264	species	Pahexavirus_P11	JX262223	29348	26984	0.919449	pass	16	pass	confirmed
EHC_C19_7131U	1982266	species	Pahexavirus_P100D	JX262220	29506	27943	0.947028	pass	13	pass	confirmed
EHC_C19_7131U	1982267	species	Pahexavirus_P101A	JX262217	29574	27929	0.944377	pass	19	pass	confirmed
EHC_C19_7131U	1982268	species	Pahexavirus_P104A	JX262218	29371	26648	0.90729	pass	20	pass	confirmed
EHC_C19_7131U	1982269	species	Pahexavirus_PA6	DQ431235	29739	27349	0.919634	pass	17	pass	confirmed
EHC_C19_7131U	1982270	species	Pahexavirus_pacnes201215	KY926793	30016	23138	0.770856	pass	29	pass	confirmed
EHC_C19_7131U	1982272	species	Pahexavirus_PAS50	FJ706172	29017	26689	0.919771	pass	17	pass	confirmed
EHC_C19_7131U	1982273	species	Pahexavirus_PHL009M11	KJ578758	29503	27457	0.930651	pass	21	pass	confirmed
EHC_C19_7131U	1982274	species	Pahexavirus_PHL025M00	KJ578759	29496	27280	0.924871	pass	22	pass	confirmed
EHC_C19_7131U	1982276	species	Pahexavirus_PHL041M10	KJ578761	29412	24762	0.841901	pass	24	pass	confirmed
EHC_C19_7131U	1982277	species	Pahexavirus_PHL060L00	JX570705	29514	27141	0.919597	pass	21	pass	confirmed
EHC_C19_7131U	1982278	species	Pahexavirus_PHL067M01	JX570709	29377	26158	0.890424	pass	25	pass	confirmed
EHC_C19_7131U	1982279	species	Pahexavirus_PHL070N00	KJ578767	29421	25516	0.867272	pass	30	pass	confirmed
EHC_C19_7131U	1982280	species	Pahexavirus_PHL071N05	JX570710	29467	28375	0.962942	pass	13	pass	confirmed
EHC_C19_7131U	1982281	species	Pahexavirus_PHL082M03	MT647607.1	29590	26425	0.893038	pass	22	pass	confirmed
EHC_C19_7131U	1982282	species	Pahexavirus_PHL092M00	KJ578773	29261	26419	0.902874	pass	19	pass	confirmed
EHC_C19_7131U	1982283	species	Pahexavirus_PHL095N00	KJ578774	29751	26865	0.902995	pass	18	pass	confirmed
EHC_C19_7131U	1982284	species	Pahexavirus_PHL111M01	JX570702	29140	26810	0.920041	pass	22	pass	confirmed
EHC_C19_7131U	1982285	species	Pahexavirus_PHL112N00	JX570714	29266	27050	0.924281	pass	18	pass	confirmed
EHC_C19_7131U	1982287	species	Pahexavirus_PHL114L00	JX570712	29464	24048	0.816182	pass	28	pass	confirmed
EHC_C19_7131U	1982288	species	Pahexavirus_PHL116M00	KJ578777	29396	26892	0.914818	pass	25	pass	confirmed
EHC_C19_7131U	1982292	species	Pahexavirus_PHL141N00	KJ578781	29494	26472	0.897538	pass	15	pass	confirmed
EHC_C19_7131U	1982297	species	Pahexavirus_PHL171M01	KJ578787	29327	25327	0.863607	pass	27	pass	confirmed
EHC_C19_7131U	1982298	species	Pahexavirus_PHL179M00	KJ578788	29428	26951	0.915828	pass	19	pass	confirmed
EHC_C19_7131U	1982301	species	Pahexavirus_PHL301M00	KJ578791	29323	24501	0.835556	pass	30	pass	confirmed
EHC_C19_7131U	1982302	species	Pahexavirus_PHL308M00	KJ578782	29438	27769	0.943305	pass	14	pass	confirmed
EHC_C19_7131U	1982303	species	Pahexavirus_pirate	KR337653	29324	25997	0.886543	pass	15	pass	confirmed
EHC_C19_7131U	1982304	species	Pahexavirus_procrass1	KR337644	29347	27168	0.925751	pass	19	pass	confirmed
EHC_C19_7131U	1982305	species	Pahexavirus_SKKY	KR337648	29594	26358	0.890654	pass	24	pass	confirmed
EHC_C19_7131U	1982306	species	Pahexavirus_solid	KR337647	29440	27420	0.931386	pass	21	pass	confirmed
EHC_C19_7131U	1982307	species	Pahexavirus_stormborn	KR337652	29330	26353	0.8985	pass	24	pass	confirmed
EHC_C19_7131U	1982308	species	Pahexavirus_wizzo	KR337646	29463	26365	0.894851	pass	22	pass	confirmed
EHC_C19_7131U	2731360	kingdom	Heunggongvirae	13273173	29506	27943	0.947028	pass	13	pass	confirmed
EHC_C19_7131U	2731619	class	Caudoviricetes	15904880	29506	27943	0.947028	pass	13	pass	confirmed
EHC_C19_7132V	10239	superkingdom	Viruses	1036385	94322	311	0.00329722	fail	4	pass	confirmed
EHC_C19_7132V	10713	species	Enterobacteria_phage_phi80	JX871397	46150	753	0.0163164	fail	6	pass	confirmed
EHC_C19_7132V	10847	species	Sinsheimervirus_phiX174	AF176027	5386	150	0.02785	fail	1	fail	not_confirmed
EHC_C19_7132V	11786	species	Murine_leukemia_virus	AF033811	8332	253	0.0303649	fail	2	fail	not_confirmed
EHC_C19_7132V	12239	species	Pepper_mild_mottle_virus	M81413	6357	571	0.0898222	fail	4	pass	confirmed
EHC_C19_7132V	12241	species	Tobacco_mild_green_mosaic_virus	M34077	6355	359	0.056491	fail	3	pass	confirmed
EHC_C19_7132V	12253	species	Tomato_mosaic_virus	AF332868	6383	99	0.0155099	fail	1	fail	not_confirmed
EHC_C19_7132V	1982251	genus	Pahexavirus	KR902986	29786	690	0.0231652	fail	7	pass	confirmed
EHC_C19_7132V	2731360	kingdom	Heunggongvirae	31527794	94322	311	0.00329722	fail	4	pass	confirmed
EHC_C19_7132V	2731619	class	Caudoviricetes	14326078	94322	311	0.00329722	fail	4	pass	confirmed
EHC_C19_7132V	2844208	species	Tequatrovirus_kaw	MK373781.1	164987	0	0	fail	0	fail	not_confirmed
EHC_C19_7132V	2846061	species	Sleepyheadvirus_sleepyhead	MK967380.1	43943	450	0.0102405	fail	3	pass	confirmed
EHC_C19_7133W	10239	superkingdom	Viruses	1036385	94322	339	0.00359407	fail	4	pass	confirmed
EHC_C19_7133W	10713	species	Enterobacteria_phage_phi80	JX871397	46150	411	0.00890574	fail	2	fail	not_confirmed
EHC_C19_7133W	12172	species	Shallot_latent_virus	AJ292226	8363	122	0.0145881	fail	1	fail	not_confirmed
EHC_C19_7133W	45617	species	Human_endogenous_retrovirus_K	AY037929	9463	2063	0.218007	pass	16	pass	confirmed
EHC_C19_7133W	1977402	species	Inovirus_M13	AB334720	6407	253	0.0394881	fail	2	fail	not_confirmed
EHC_C19_7133W	1982251	genus	Pahexavirus	FJ706171	29074	1096	0.0376969	fail	8	pass	confirmed
EHC_C19_7133W	2731360	kingdom	Heunggongvirae	31527794	94322	339	0.00359407	fail	4	pass	confirmed
EHC_C19_7133W	2731619	class	Caudoviricetes	14326078	94322	339	0.00359407	fail	4	pass	confirmed
EHC_C19_7133W	2732396	kingdom	Orthornavirae	14734779	9950	53	0.00532663	fail	1	fail	not_confirmed
EHC_C19_7133W	3044472	family	Orthoherpesviridae	KX689266	224384	0	0	fail	0	fail	not_confirmed
EHC_C19_7134X	10239	superkingdom	Viruses	37226414	7108	6820	0.959482	pass	6	pass	confirmed
EHC_C19_7134X	10713	species	Enterobacteria_phage_phi80	JX871397	46150	392	0.00849404	fail	3	pass	confirmed
EHC_C19_7134X	10847	species	Sinsheimervirus_phiX174	AF176027	5386	0	0	fail	0	fail	not_confirmed
EHC_C19_7134X	11709	species	Human_immunodeficiency_virus_2	D00835	11443	300	0.0262169	fail	2	fail	not_confirmed
EHC_C19_7134X	11786	species	Murine_leukemia_virus	AF033811	8332	118	0.0141623	fail	1	fail	not_confirmed
EHC_C19_7134X	12059	genus	Enterovirus	EU840952	7108	6820	0.959482	pass	6	pass	confirmed
EHC_C19_7134X	45617	species	Human_endogenous_retrovirus_K	AY037928	9472	0	0	fail	0	fail	not_confirmed
EHC_C19_7134X	129951	species	Human_mastadenovirus_C	MH121071.1	35981	362	0.0100609	fail	3	pass	confirmed
EHC_C19_7134X	138950	species	Enterovirus_C	JF260922	7483	240	0.0320727	fail	2	fail	not_confirmed
EHC_C19_7134X	147711	species	Rhinovirus_A	FJ445147	7162	364	0.0508238	fail	1	fail	not_confirmed
EHC_C19_7134X	463676	species	Rhinovirus_C	EU840952	7108	6820	0.959482	pass	6	pass	confirmed
EHC_C19_7134X	548681	order	Herpesvirales	NA	0	0	0	fail	0	fail	not_confirmed
EHC_C19_7134X	754067	species	Salicola_phage_CGphi29	HQ634153	40695	147	0.00361224	fail	1	fail	not_confirmed
EHC_C19_7134X	1147043	species	Staphylococcus_phage_StB20	JN700521	40917	1817	0.044407	fail	11	pass	confirmed
EHC_C19_7134X	1653394	genus	Mammarenavirus	NA	0	0	0	fail	0	fail	not_confirmed
EHC_C19_7134X	1732064	species	Staphylococcus_phage_StB20-like	KT429161	40670	1817	0.0446767	fail	11	pass	confirmed
EHC_C19_7134X	1761477	species	Tomato_brown_rugose_fruit_virus	KT383474	6393	521	0.0814954	fail	4	pass	confirmed
EHC_C19_7134X	1977402	species	Inovirus_M13	AB334720	6407	221	0.0344935	fail	2	fail	not_confirmed
EHC_C19_7134X	1980928	genus	Sepunavirus	KF021268	139928	763	0.0054528	fail	6	pass	confirmed
EHC_C19_7134X	1980930	species	Sepunavirus_SEP1	KF021268	139928	763	0.0054528	fail	6	pass	confirmed
EHC_C19_7134X	1982251	genus	Pahexavirus	KJ578759	29496	3936	0.133442	pass	26	pass	confirmed
EHC_C19_7134X	1982264	species	Pahexavirus_P11	JX262223	29348	3853	0.131287	pass	25	pass	confirmed
EHC_C19_7134X	1982276	species	Pahexavirus_PHL041M10	KJ578761	29412	3521	0.119713	pass	24	pass	confirmed
EHC_C19_7134X	1982302	species	Pahexavirus_PHL308M00	KJ578782	29438	3889	0.132108	pass	26	pass	confirmed
EHC_C19_7134X	1985731	species	Stubburvirus_LKA1	AM265639	41593	501	0.0120453	fail	4	pass	confirmed
EHC_C19_7134X	2731360	kingdom	Heunggongvirae	31527794	94322	390	0.00413477	fail	4	pass	confirmed
EHC_C19_7134X	2731619	class	Caudoviricetes	14326078	94322	390	0.00413477	fail	4	pass	confirmed
EHC_C19_7134X	2732396	kingdom	Orthornavirae	4781479	7108	6820	0.959482	pass	6	pass	confirmed
EHC_C19_7134X	3044472	family	Orthoherpesviridae	KX689266	224384	0	0	fail	0	fail	not_confirmed
EHC_C19_7134X	3049953	species	Respirovirus_pneumoniae	NA	0	0	0	fail	0	fail	not_confirmed
EHC_C19_7134X	3052307	species	Mammarenavirus_guanaritoense	NA	0	0	0	fail	0	fail	not_confirmed
EHC_C19_7134X	3052310	species	Mammarenavirus_lassaense	NA	0	0	0	fail	0	fail	not_confirmed
EHC_C19_7134X	3052448	species	Orthobunyavirus_teteense	NA	0	0	0	fail	0	fail	not_confirmed
EHC_C19_7134X	3052518	species	Orthonairovirus_haemorrhagiae	NA	0	0	0	fail	0	fail	not_confirmed
EHC_C19_7135Y	10239	superkingdom	Viruses	29574154	36051	46	0.00127597	fail	1	fail	not_confirmed
EHC_C19_7135Y	10847	species	Sinsheimervirus_phiX174	AF176027	5386	0	0	fail	0	fail	not_confirmed
EHC_C19_7135Y	45617	species	Human_endogenous_retrovirus_K	AY037928	9472	375	0.0395904	fail	3	pass	confirmed
EHC_C19_7135Y	51680	species	Ribgrass_mosaic_virus	NC_002792	6311	0	0	fail	0	fail	not_confirmed
EHC_C19_7135Y	548681	order	Herpesvirales	NA	0	0	0	fail	0	fail	not_confirmed
EHC_C19_7135Y	1761477	species	Tomato_brown_rugose_fruit_virus	KT383474	6393	2035	0.318317	pass	11	pass	confirmed
EHC_C19_7135Y	1982251	genus	Pahexavirus	DQ431235	29739	651	0.0218904	fail	3	pass	confirmed
EHC_C19_7135Y	1982253	species	Pahexavirus_ATCC29399BT	JX262224	29516	649	0.0219881	fail	3	pass	confirmed
EHC_C19_7135Y	2731360	kingdom	Heunggongvirae	31527794	94322	325	0.00344564	fail	4	pass	confirmed
EHC_C19_7135Y	2731619	class	Caudoviricetes	14326078	94322	325	0.00344564	fail	4	pass	confirmed
EHC_C19_7135Y	2732396	kingdom	Orthornavirae	14734779	9950	51	0.00512563	fail	1	fail	not_confirmed
EHC_C19_7135Y	2733316	species	Friunavirus_AbKT21III	MK278859.1	40898	67	0.00163822	fail	1	fail	not_confirmed
EHC_C19_7135Y	2844208	species	Tequatrovirus_kaw	MK373781.1	164987	0	0	fail	0	fail	not_confirmed
EHC_C19_7135Y	3044472	family	Orthoherpesviridae	KX689266	224384	0	0	fail	0	fail	not_confirmed
EHC_C19_7136Z	10239	superkingdom	Viruses	52203425	15432	15431	0.999935	pass	1	fail	confirmed
EHC_C19_7136Z	10375	genus	Lymphocryptovirus	LS992247	171493	0	0	fail	0	fail	not_confirmed
EHC_C19_7136Z	548681	order	Herpesvirales	NA	0	0	0	fail	0	fail	not_confirmed
EHC_C19_7136Z	1868596	species	Pseudomonas_phage_MD8	KX198612	43277	262	0.00605402	fail	2	fail	not_confirmed
EHC_C19_7136Z	1982253	species	Pahexavirus_ATCC29399BT	JX262224	29516	328	0.0111126	fail	1	fail	not_confirmed
EHC_C19_7136Z	2731360	kingdom	Heunggongvirae	31527794	94322	434	0.00460126	fail	5	pass	confirmed
EHC_C19_7136Z	2731619	class	Caudoviricetes	14326078	94322	434	0.00460126	fail	5	pass	confirmed
EHC_C19_7136Z	3044472	family	Orthoherpesviridae	KX689266	224384	0	0	fail	0	fail	not_confirmed
EHC_C19_7136Z	3049953	species	Respirovirus_pneumoniae	OM141135.1	15432	15431	0.999935	pass	1	fail	confirmed
EHC_C19_7137A	10239	superkingdom	Viruses	1036385	94322	330	0.00349865	fail	4	pass	confirmed
EHC_C19_7137A	10847	species	Sinsheimervirus_phiX174	AF176027	5386	0	0	fail	0	fail	not_confirmed
EHC_C19_7137A	11786	species	Murine_leukemia_virus	AF033811	8332	98	0.0117619	fail	1	fail	not_confirmed
EHC_C19_7137A	67082	species	BeAn_58058_virus	KY094066	163005	0	0	fail	0	fail	not_confirmed
EHC_C19_7137A	153135	genus	Gammaretrovirus	AF033811	8332	98	0.0117619	fail	1	fail	not_confirmed
EHC_C19_7137A	548681	order	Herpesvirales	NA	0	0	0	fail	0	fail	not_confirmed
EHC_C19_7137A	1977402	species	Inovirus_M13	AB334721	6407	422	0.0658655	fail	2	fail	not_confirmed
EHC_C19_7137A	2169967	species	Escherichia_virus_DE3	EU078592	42925	384	0.00894584	fail	3	pass	confirmed
EHC_C19_7137A	2731360	kingdom	Heunggongvirae	31527794	94322	330	0.00349865	fail	4	pass	confirmed
EHC_C19_7137A	2731619	class	Caudoviricetes	14326078	94322	330	0.00349865	fail	4	pass	confirmed
EHC_C19_7137A	2955465	species	Betainfluenzavirus_influenzae	CY018371	2319	480	0.206986	pass	2	fail	confirmed
EHC_C19_7137A	3044472	family	Orthoherpesviridae	ON960057.1	151117	0	0	fail	0	fail	not_confirmed
EHC_C19_7138B	10239	superkingdom	Viruses	1036385	94322	316	0.00335023	fail	4	pass	confirmed
EHC_C19_7138B	354328	species	Bell_pepper_alphaendornavirus	JN019858	14728	197	0.0133759	fail	2	fail	not_confirmed
EHC_C19_7138B	399185	species	Rockefellervirus_PH15	DQ834250	44041	442	0.0100361	fail	3	pass	confirmed
EHC_C19_7138B	425279	species	Rehmannia_mosaic_virus	EF375551	6395	135	0.0211102	fail	1	fail	not_confirmed
EHC_C19_7138B	1147042	species	Staphylococcus_phage_StB12	JN700520	44714	946	0.0211567	fail	7	pass	confirmed
EHC_C19_7138B	1147043	species	Staphylococcus_phage_StB20	JN700521	40917	407	0.00994697	fail	3	pass	confirmed
EHC_C19_7138B	1982251	genus	Pahexavirus	JX570710	29467	11766	0.399294	pass	58	pass	confirmed
EHC_C19_7138B	1982253	species	Pahexavirus_ATCC29399BT	JX262224	29516	10544	0.35723	pass	62	pass	confirmed
EHC_C19_7138B	1982256	species	Pahexavirus_kubed	KR337645	29461	9665	0.328061	pass	47	pass	confirmed
EHC_C19_7138B	1982258	species	Pahexavirus_mrAK	KR337643	29726	11451	0.385218	pass	60	pass	confirmed
EHC_C19_7138B	1982261	species	Pahexavirus_P105	JX262219	29202	11958	0.409493	pass	61	pass	confirmed
EHC_C19_7138B	1982266	species	Pahexavirus_P100D	JX262220	29506	11126	0.377076	pass	56	pass	confirmed
EHC_C19_7138B	1982268	species	Pahexavirus_P104A	JX262218	29371	11806	0.401961	pass	60	pass	confirmed
EHC_C19_7138B	1982269	species	Pahexavirus_PA6	DQ431235	29739	11756	0.395306	pass	61	pass	confirmed
EHC_C19_7138B	1982275	species	Pahexavirus_PHL037M02	JX570706	29443	10365	0.352036	pass	57	pass	confirmed
EHC_C19_7138B	1982286	species	Pahexavirus_PHL113M01	JX570713	29200	11974	0.410068	pass	61	pass	confirmed
EHC_C19_7138B	1982290	species	Pahexavirus_PHL117M01	KJ578760	29423	11559	0.392856	pass	64	pass	confirmed
EHC_C19_7138B	1982291	species	Pahexavirus_PHL132N00	KJ578780	29003	10907	0.376065	pass	59	pass	confirmed
EHC_C19_7138B	1982292	species	Pahexavirus_PHL141N00	KJ578781	29494	11760	0.398725	pass	59	pass	confirmed
EHC_C19_7138B	1982300	species	Pahexavirus_PHL199M00	KJ578790	29806	10609	0.355935	pass	57	pass	confirmed
EHC_C19_7138B	1982301	species	Pahexavirus_PHL301M00	KJ578791	29323	10083	0.34386	pass	56	pass	confirmed
EHC_C19_7138B	1982302	species	Pahexavirus_PHL308M00	KJ578782	29438	11957	0.406176	pass	62	pass	confirmed
EHC_C19_7138B	2731360	kingdom	Heunggongvirae	31527794	94322	316	0.00335023	fail	4	pass	confirmed
EHC_C19_7138B	2731619	class	Caudoviricetes	14326078	94322	316	0.00335023	fail	4	pass	confirmed
EHC_C19_7138B	2732589	genus	Andhravirus	KY471386	18275	629	0.0344186	fail	5	pass	confirmed
EHC_C19_7139C	10239	superkingdom	Viruses	1036385	94322	353	0.0037425	fail	4	pass	confirmed
EHC_C19_7139C	10847	species	Sinsheimervirus_phiX174	NA	0	0	0	fail	0	fail	not_confirmed
EHC_C19_7139C	11632	family	Retroviridae	AY037928	9472	2449	0.258552	pass	15	pass	confirmed
EHC_C19_7139C	12253	species	Tomato_mosaic_virus	AF332868	6383	180	0.0281999	fail	1	fail	not_confirmed
EHC_C19_7139C	45617	species	Human_endogenous_retrovirus_K	AY037928	9472	2449	0.258552	pass	15	pass	confirmed
EHC_C19_7139C	67082	species	BeAn_58058_virus	KY094066	163005	232	0.00142327	fail	2	fail	not_confirmed
EHC_C19_7139C	1147043	species	Staphylococcus_phage_StB20	JN700521	40917	1170	0.0285945	fail	8	pass	confirmed
EHC_C19_7139C	1732064	species	Staphylococcus_phage_StB20-like	KT429161	40670	1872	0.046029	fail	13	pass	confirmed
EHC_C19_7139C	1922243	genus	Sextaecvirus	OR354836.1	104603	34887	0.333518	pass	184	pass	confirmed
EHC_C19_7139C	1922246	species	Sextaecvirus_sextaec	KJ804259	93794	29414	0.313602	pass	154	pass	confirmed
EHC_C19_7139C	1922247	species	Sextaecvirus_SEP9	KF929199	92417	25064	0.271206	pass	133	pass	confirmed
EHC_C19_7139C	1980930	species	Sepunavirus_SEP1	KF021268	139928	1201	0.00858299	fail	7	pass	confirmed
EHC_C19_7139C	1982251	genus	Pahexavirus	JX570713	29200	16351	0.559966	pass	74	pass	confirmed
EHC_C19_7139C	1982253	species	Pahexavirus_ATCC29399BT	JX262224	29516	12915	0.437559	pass	64	pass	confirmed
EHC_C19_7139C	1982254	species	Pahexavirus_attacne	KR337651	28876	16074	0.556656	pass	77	pass	confirmed
EHC_C19_7139C	1982255	species	Pahexavirus_keiki	KR337649	29339	13528	0.461093	pass	60	pass	confirmed
EHC_C19_7139C	1982267	species	Pahexavirus_P101A	JX262217	29574	14768	0.499358	pass	69	pass	confirmed
EHC_C19_7139C	1982269	species	Pahexavirus_PA6	DQ431235	29739	13553	0.455732	pass	65	pass	confirmed
EHC_C19_7139C	1982270	species	Pahexavirus_pacnes201215	KY926793	30016	14177	0.472315	pass	73	pass	confirmed
EHC_C19_7139C	1982271	species	Pahexavirus_PAD20	FJ706171	29074	14221	0.489131	pass	69	pass	confirmed
EHC_C19_7139C	1982274	species	Pahexavirus_PHL025M00	KJ578759	29496	15010	0.508883	pass	74	pass	confirmed
EHC_C19_7139C	1982282	species	Pahexavirus_PHL092M00	KJ578773	29261	14939	0.510543	pass	72	pass	confirmed
EHC_C19_7139C	1982284	species	Pahexavirus_PHL111M01	JX570702	29140	15021	0.515477	pass	72	pass	confirmed
EHC_C19_7139C	1982285	species	Pahexavirus_PHL112N00	JX570714	29266	14893	0.508884	pass	69	pass	confirmed
EHC_C19_7139C	1982290	species	Pahexavirus_PHL117M01	KJ578760	29423	13689	0.465248	pass	69	pass	confirmed
EHC_C19_7139C	1982291	species	Pahexavirus_PHL132N00	KJ578780	29003	14927	0.514671	pass	68	pass	confirmed
EHC_C19_7139C	1982302	species	Pahexavirus_PHL308M00	KJ578782	29438	15078	0.512195	pass	72	pass	confirmed
EHC_C19_7139C	1982304	species	Pahexavirus_procrass1	KR337644	29347	14726	0.501789	pass	68	pass	confirmed
EHC_C19_7139C	1982305	species	Pahexavirus_SKKY	KR337648	29594	15250	0.515307	pass	73	pass	confirmed
EHC_C19_7139C	2731360	kingdom	Heunggongvirae	31527794	94322	353	0.0037425	fail	4	pass	confirmed
EHC_C19_7139C	2731619	class	Caudoviricetes	14326078	94322	353	0.0037425	fail	4	pass	confirmed
EHC_C19_7139C	2846259	species	Rockefellervirus_IME134801	KY653120	42371	381	0.008992	fail	3	pass	confirmed
EHC_C19_7139C	3044472	family	Orthoherpesviridae	KX689266	224384	0	0	fail	0	fail	not_confirmed
EHC_C19_7140D	10239	superkingdom	Viruses	1036385	94322	344	0.00364708	fail	4	pass	confirmed
EHC_C19_7140D	10847	species	Sinsheimervirus_phiX174	AF176027	5386	300	0.0557	fail	2	fail	not_confirmed
EHC_C19_7140D	12239	species	Pepper_mild_mottle_virus	M81413	6357	148	0.0232814	fail	1	fail	not_confirmed
EHC_C19_7140D	1654780	species	Propionibacterium_phage_Enoki	KR347353	29347	22060	0.751695	pass	62	pass	confirmed
EHC_C19_7140D	1654782	species	Propionibacterium_phage_QueenBey	KR347355	29338	20218	0.68914	pass	66	pass	confirmed
EHC_C19_7140D	1747271	species	Propionibacterium_phage_PA1-14	KT934381	29407	22321	0.759037	pass	72	pass	confirmed
EHC_C19_7140D	1982251	genus	Pahexavirus	MG820635.1	29370	24073	0.819646	pass	62	pass	confirmed
EHC_C19_7140D	1982259	species	Pahexavirus_ouroboros	KR337654	29506	18161	0.615502	pass	67	pass	confirmed
EHC_C19_7140D	1982263	species	Pahexavirus_P1001	JX262222	29612	20056	0.677293	pass	67	pass	confirmed
EHC_C19_7140D	1982266	species	Pahexavirus_P100D	JX262220	29506	22600	0.765946	pass	67	pass	confirmed
EHC_C19_7140D	1982273	species	Pahexavirus_PHL009M11	KJ578758	29503	20669	0.700573	pass	67	pass	confirmed
EHC_C19_7140D	1982275	species	Pahexavirus_PHL037M02	JX570706	29443	20149	0.684339	pass	65	pass	confirmed
EHC_C19_7140D	1982276	species	Pahexavirus_PHL041M10	KJ578761	29412	19705	0.669965	pass	66	pass	confirmed
EHC_C19_7140D	1982277	species	Pahexavirus_PHL060L00	JX570705	29514	20389	0.690825	pass	65	pass	confirmed
EHC_C19_7140D	1982278	species	Pahexavirus_PHL067M01	JX570709	29377	22109	0.752596	pass	70	pass	confirmed
EHC_C19_7140D	1982282	species	Pahexavirus_PHL092M00	KJ578773	29261	21249	0.726188	pass	62	pass	confirmed
EHC_C19_7140D	1982285	species	Pahexavirus_PHL112N00	JX570714	29266	21923	0.749095	pass	69	pass	confirmed
EHC_C19_7140D	1982287	species	Pahexavirus_PHL114L00	JX570712	29464	21103	0.71623	pass	75	pass	confirmed
EHC_C19_7140D	1982290	species	Pahexavirus_PHL117M01	KJ578760	29423	23244	0.789994	pass	64	pass	confirmed
EHC_C19_7140D	1982291	species	Pahexavirus_PHL132N00	KJ578780	29003	22671	0.781678	pass	65	pass	confirmed
EHC_C19_7140D	1982292	species	Pahexavirus_PHL141N00	KJ578781	29494	22484	0.762325	pass	66	pass	confirmed
EHC_C19_7140D	1982298	species	Pahexavirus_PHL179M00	KJ578788	29428	23310	0.792103	pass	62	pass	confirmed
EHC_C19_7140D	1982300	species	Pahexavirus_PHL199M00	KJ578790	29806	20232	0.67879	pass	71	pass	confirmed
EHC_C19_7140D	1982301	species	Pahexavirus_PHL301M00	KJ578791	29323	22009	0.750571	pass	68	pass	confirmed
EHC_C19_7140D	1982303	species	Pahexavirus_pirate	KR337653	29324	21369	0.728721	pass	69	pass	confirmed
EHC_C19_7140D	1982305	species	Pahexavirus_SKKY	KR337648	29594	19568	0.661215	pass	66	pass	confirmed
EHC_C19_7140D	1982306	species	Pahexavirus_solid	KR337647	29440	22287	0.757031	pass	67	pass	confirmed
EHC_C19_7140D	2731360	kingdom	Heunggongvirae	31527794	94322	344	0.00364708	fail	4	pass	confirmed
EHC_C19_7140D	2731619	class	Caudoviricetes	14326078	94322	344	0.00364708	fail	4	pass	confirmed
EHC_C19_7140D	2733316	species	Friunavirus_AbKT21III	MK278859.1	40898	71	0.00173603	fail	1	fail	not_confirmed
EHC_C19_7140D	2844208	species	Tequatrovirus_kaw	MK373781.1	164987	0	0	fail	0	fail	not_confirmed
EHC_C19_7140D	3050245	species	Varicellovirus_bovinealpha5	NA	0	0	0	fail	0	fail	not_confirmed
EHC_C19_7141E	10239	superkingdom	Viruses	1036385	94322	321	0.00340324	fail	4	pass	confirmed
EHC_C19_7141E	10713	species	Enterobacteria_phage_phi80	JX871397	46150	408	0.00884074	fail	3	pass	confirmed
EHC_C19_7141E	45617	species	Human_endogenous_retrovirus_K	AY037928	9472	1346	0.142103	pass	8	pass	confirmed
EHC_C19_7141E	320846	species	Phietavirus_pv29	AY954964	42802	3508	0.0819588	fail	22	pass	confirmed
EHC_C19_7141E	680287	genus	Rosenblumvirus	MW286254.1	17987	3503	0.194752	pass	24	pass	confirmed
EHC_C19_7141E	1464127	species	Staphylococcus_phage_DW2	KJ140076	41941	4248	0.101285	pass	27	pass	confirmed
EHC_C19_7141E	1623273	genus	Triavirus	ON856257.1	50643	1909	0.0376952	fail	15	pass	confirmed
EHC_C19_7141E	1623298	genus	Phietavirus	OM439672.1	43575	6105	0.140103	pass	35	pass	confirmed
EHC_C19_7141E	2731360	kingdom	Heunggongvirae	31527794	94322	321	0.00340324	fail	4	pass	confirmed
EHC_C19_7141E	2731619	class	Caudoviricetes	14326078	94322	321	0.00340324	fail	4	pass	confirmed
EHC_C19_7141E	2732596	species	Rosenblumvirus_BP39	KM366100	17641	1719	0.0974435	fail	13	pass	confirmed
EHC_C19_7141E	2732604	species	Rosenblumvirus_SCH1	MW286254.1	17987	3503	0.194752	pass	24	pass	confirmed
EHC_C19_7141E	2846250	species	Phietavirus_pv3MRA	KJ452291	41931	5046	0.120341	pass	28	pass	confirmed
EHC_C19_7141E	2846290	species	Phietavirus_sebago	MK618716.1	43878	5457	0.124368	pass	33	pass	confirmed
EHC_C19_7142F	10239	superkingdom	Viruses	1036385	94322	331	0.00350926	fail	4	pass	confirmed
EHC_C19_7142F	11786	species	Murine_leukemia_virus	AF033811	8332	61	0.00732117	fail	1	fail	not_confirmed
EHC_C19_7142F	12402	species	Streptococcus_phage_EJ-1	AJ609634	42935	596	0.0138814	fail	4	pass	confirmed
EHC_C19_7142F	157924	species	Streptococcus_phage_SM1	AY007505	34692	416	0.0119912	fail	2	fail	not_confirmed
EHC_C19_7142F	398839	species	Rockefellervirus_CNPH82	DQ831957	43420	971	0.022363	fail	6	pass	confirmed
EHC_C19_7142F	1147043	species	Staphylococcus_phage_StB20	JN700521	40917	2050	0.0501014	fail	13	pass	confirmed
EHC_C19_7142F	1197952	species	Rockefellervirus_IPLA5	JN192400	43581	858	0.0196875	fail	6	pass	confirmed
EHC_C19_7142F	1701813	species	Streptococcus_phage_phiARI0131-1	KT337341	42927	1329	0.0309595	fail	10	pass	confirmed
EHC_C19_7142F	1701826	species	Streptococcus_phage_phiARI0462	KT337354	40498	650	0.0160502	fail	5	pass	confirmed
EHC_C19_7142F	1732064	species	Staphylococcus_phage_StB20-like	KT429161	40670	1912	0.0470125	fail	15	pass	confirmed
EHC_C19_7142F	1826170	species	Tokyovirus_A1	AP017398	372707	139	0.000372947	fail	2	fail	not_confirmed
EHC_C19_7142F	1982251	genus	Pahexavirus	MG820637.1	29446	837	0.0284249	fail	6	pass	confirmed
EHC_C19_7142F	2731360	kingdom	Heunggongvirae	31527794	94322	331	0.00350926	fail	4	pass	confirmed
EHC_C19_7142F	2731619	class	Caudoviricetes	14326078	94322	331	0.00350926	fail	4	pass	confirmed
EHC_C19_7142F	2843445	genus	Rockefellervirus	DQ831957	43420	971	0.022363	fail	6	pass	confirmed
EHC_C19_7142F	2846259	species	Rockefellervirus_IME134801	KY653120	42371	1298	0.0306342	fail	8	pass	confirmed
EHC_C19_7142F	3044472	family	Orthoherpesviridae	KX689266	224384	0	0	fail	0	fail	not_confirmed
EHC_C19_7143G	10239	superkingdom	Viruses	1036385	94322	362	0.00383792	fail	4	pass	confirmed
EHC_C19_7143G	10713	species	Enterobacteria_phage_phi80	JX871397	46150	346	0.00749729	fail	3	pass	confirmed
EHC_C19_7143G	157924	species	Streptococcus_phage_SM1	AY007505	34692	439	0.0126542	fail	3	pass	confirmed
EHC_C19_7143G	1147043	species	Staphylococcus_phage_StB20	JN700521	40917	260	0.00635433	fail	2	fail	not_confirmed
EHC_C19_7143G	1204543	species	Silviavirus_SA11	JX194239	136326	821	0.00602233	fail	7	pass	confirmed
EHC_C19_7143G	1732064	species	Staphylococcus_phage_StB20-like	KT429161	40670	609	0.0149742	fail	5	pass	confirmed
EHC_C19_7143G	1922247	species	Sextaecvirus_SEP9	KF929199	92417	546	0.005908	fail	6	pass	confirmed
EHC_C19_7143G	1977402	species	Inovirus_M13	AB334720	6407	298	0.0465116	fail	2	fail	not_confirmed
EHC_C19_7143G	1980928	genus	Sepunavirus	MH321490.1	141446	13523	0.0956054	fail	95	pass	confirmed
EHC_C19_7143G	1980930	species	Sepunavirus_SEP1	KF021268	139928	13259	0.0947559	fail	101	pass	confirmed
EHC_C19_7143G	1980931	species	Sepunavirus_IPLAC1C	KP027447	140961	13715	0.0972964	fail	100	pass	confirmed
EHC_C19_7143G	1982251	genus	Pahexavirus	MG820635.1	29370	478	0.0162751	fail	4	pass	confirmed
EHC_C19_7143G	2731360	kingdom	Heunggongvirae	31527794	94322	362	0.00383792	fail	4	pass	confirmed
EHC_C19_7143G	2731619	class	Caudoviricetes	14326078	94322	362	0.00383792	fail	4	pass	confirmed
EHC_C19_7143G	2956319	species	Pinnievirus_pinnie	MK494105.1	44842	31	0.000691316	fail	1	fail	not_confirmed
EHC_C19_7143G	2956695	species	Wizardvirus_tillybobjoe	MH669015.1	58677	0	0	fail	0	fail	not_confirmed
EHC_C19_7143G	3044472	family	Orthoherpesviridae	KX689266	224384	0	0	fail	0	fail	not_confirmed
EHC_C19_7143G	3050245	species	Varicellovirus_bovinealpha5	KY559403	137741	312	0.00226512	fail	2	fail	not_confirmed
EHC_C19_7144H	10239	superkingdom	Viruses	1036385	94322	322	0.00341384	fail	4	pass	confirmed
EHC_C19_7144H	10375	genus	Lymphocryptovirus	LS992247	171493	0	0	fail	0	fail	not_confirmed
EHC_C19_7144H	10663	genus	Tequatrovirus	MK327946.1	168828	0	0	fail	0	fail	not_confirmed
EHC_C19_7144H	10847	species	Sinsheimervirus_phiX174	AF176027	5386	290	0.0538433	fail	2	fail	not_confirmed
EHC_C19_7144H	10861	genus	Inovirus	AB334720	6407	136	0.0212268	fail	1	fail	not_confirmed
EHC_C19_7144H	12302	species	Brome_mosaic_virus	J02042	2111	139	0.0658456	fail	2	fail	not_confirmed
EHC_C19_7144H	548681	order	Herpesvirales	NA	0	0	0	fail	0	fail	not_confirmed
EHC_C19_7144H	1197952	species	Rockefellervirus_IPLA5	JN192400	43581	206	0.00472683	fail	2	fail	not_confirmed
EHC_C19_7144H	1977402	species	Inovirus_M13	AB334720	6407	136	0.0212268	fail	1	fail	not_confirmed
EHC_C19_7144H	2731360	kingdom	Heunggongvirae	31527794	94322	322	0.00341384	fail	4	pass	confirmed
EHC_C19_7144H	2731619	class	Caudoviricetes	14326078	94322	322	0.00341384	fail	4	pass	confirmed
EHC_C19_7144H	2732396	kingdom	Orthornavirae	14734779	9950	53	0.00532663	fail	1	fail	not_confirmed
EHC_C19_7144H	2844199	species	Tequatrovirus_gee4507	MK327946.1	168828	0	0	fail	0	fail	not_confirmed
EHC_C19_7144H	3044472	family	Orthoherpesviridae	KX689266	224384	0	0	fail	0	fail	not_confirmed
EHC_C19_7144H	3049952	species	Respirovirus_laryngotracheitidis	NA	0	0	0	fail	0	fail	not_confirmed
EHC_C19_7145I	10239	superkingdom	Viruses	52203425	15432	15431	0.999935	pass	1	fail	confirmed
EHC_C19_7145I	12188	species	White_clover_mosaic_virus	NC_003820	5845	706	0.120787	pass	4	pass	confirmed
EHC_C19_7145I	12239	species	Pepper_mild_mottle_virus	M81413	6357	429	0.0674847	fail	4	pass	confirmed
EHC_C19_7145I	12241	species	Tobacco_mild_green_mosaic_virus	M34077	6355	2471	0.388828	pass	16	pass	confirmed
EHC_C19_7145I	12242	species	Tobacco_mosaic_virus	FR878069	6392	3585	0.560857	pass	14	pass	confirmed
EHC_C19_7145I	51680	species	Ribgrass_mosaic_virus	NC_002792	6311	297	0.0470607	fail	2	fail	not_confirmed
EHC_C19_7145I	425279	species	Rehmannia_mosaic_virus	EF375551	6395	1020	0.1595	pass	6	pass	confirmed
EHC_C19_7145I	590403	species	Red_clover_vein_mosaic_virus	NC_012210	8604	2354	0.273594	pass	15	pass	confirmed
EHC_C19_7145I	1147043	species	Staphylococcus_phage_StB20	JN700521	40917	1854	0.0453112	fail	12	pass	confirmed
EHC_C19_7145I	1654780	species	Propionibacterium_phage_Enoki	KR347353	29347	25477	0.86813	pass	36	pass	confirmed
EHC_C19_7145I	1732064	species	Staphylococcus_phage_StB20-like	KT429161	40670	2414	0.0593558	fail	16	pass	confirmed
EHC_C19_7145I	1982251	genus	Pahexavirus	JX570714	29266	27146	0.927561	pass	33	pass	confirmed
EHC_C19_7145I	1982252	species	Pahexavirus_ATCC29399BC	JX262225	29516	25796	0.873967	pass	40	pass	confirmed
EHC_C19_7145I	1982253	species	Pahexavirus_ATCC29399BT	JX262224	29516	24508	0.830329	pass	47	pass	confirmed
EHC_C19_7145I	1982254	species	Pahexavirus_attacne	KR337651	28876	24217	0.838655	pass	33	pass	confirmed
EHC_C19_7145I	1982256	species	Pahexavirus_kubed	KR337645	29461	24523	0.832389	pass	41	pass	confirmed
EHC_C19_7145I	1982257	species	Pahexavirus_lauchelly	KR337650	29517	23539	0.797473	pass	44	pass	confirmed
EHC_C19_7145I	1982258	species	Pahexavirus_mrAK	KR337643	29726	24995	0.840846	pass	39	pass	confirmed
EHC_C19_7145I	1982260	species	Pahexavirus_P91	JX262215	29214	24403	0.835319	pass	32	pass	confirmed
EHC_C19_7145I	1982262	species	Pahexavirus_P144	JX262216	29729	25195	0.847489	pass	39	pass	confirmed
EHC_C19_7145I	1982263	species	Pahexavirus_P1001	JX262222	29612	24097	0.813758	pass	40	pass	confirmed
EHC_C19_7145I	1982266	species	Pahexavirus_P100D	JX262220	29506	26113	0.885006	pass	36	pass	confirmed
EHC_C19_7145I	1982267	species	Pahexavirus_P101A	JX262217	29574	25224	0.852911	pass	36	pass	confirmed
EHC_C19_7145I	1982268	species	Pahexavirus_P104A	JX262218	29371	25221	0.858704	pass	34	pass	confirmed
EHC_C19_7145I	1982269	species	Pahexavirus_PA6	DQ431235	29739	25016	0.841185	pass	39	pass	confirmed
EHC_C19_7145I	1982270	species	Pahexavirus_pacnes201215	KJ722067	29741	21525	0.723748	pass	46	pass	confirmed
EHC_C19_7145I	1982271	species	Pahexavirus_PAD20	FJ706171	29074	25448	0.875284	pass	37	pass	confirmed
EHC_C19_7145I	1982272	species	Pahexavirus_PAS50	FJ706172	29017	25319	0.872557	pass	32	pass	confirmed
EHC_C19_7145I	1982273	species	Pahexavirus_PHL009M11	KJ578758	29503	24946	0.845541	pass	33	pass	confirmed
EHC_C19_7145I	1982276	species	Pahexavirus_PHL041M10	KJ578761	29412	23527	0.799912	pass	36	pass	confirmed
EHC_C19_7145I	1982277	species	Pahexavirus_PHL060L00	JX570705	29514	24777	0.8395	pass	40	pass	confirmed
EHC_C19_7145I	1982278	species	Pahexavirus_PHL067M01	JX570709	29377	23495	0.799775	pass	35	pass	confirmed
EHC_C19_7145I	1982281	species	Pahexavirus_PHL082M03	MT647607.1	29590	25389	0.858026	pass	37	pass	confirmed
EHC_C19_7145I	1982282	species	Pahexavirus_PHL092M00	KJ578773	29261	25388	0.86764	pass	36	pass	confirmed
EHC_C19_7145I	1982283	species	Pahexavirus_PHL095N00	KJ578774	29751	25672	0.862895	pass	36	pass	confirmed
EHC_C19_7145I	1982284	species	Pahexavirus_PHL111M01	JX570702	29140	25121	0.86208	pass	41	pass	confirmed
EHC_C19_7145I	1982285	species	Pahexavirus_PHL112N00	JX570714	29266	27146	0.927561	pass	33	pass	confirmed
EHC_C19_7145I	1982290	species	Pahexavirus_PHL117M01	KJ578763	29424	24161	0.821132	pass	38	pass	confirmed
EHC_C19_7145I	1982291	species	Pahexavirus_PHL132N00	KJ578780	29003	24435	0.842499	pass	40	pass	confirmed
EHC_C19_7145I	1982302	species	Pahexavirus_PHL308M00	KJ578782	29438	25573	0.868707	pass	33	pass	confirmed
EHC_C19_7145I	1982303	species	Pahexavirus_pirate	KR337653	29324	23926	0.815919	pass	40	pass	confirmed
EHC_C19_7145I	1982305	species	Pahexavirus_SKKY	KR337648	29594	25581	0.864398	pass	39	pass	confirmed
EHC_C19_7145I	1982306	species	Pahexavirus_solid	KR337647	29440	25054	0.851019	pass	33	pass	confirmed
EHC_C19_7145I	1982307	species	Pahexavirus_stormborn	KR337652	29330	24483	0.834743	pass	47	pass	confirmed
EHC_C19_7145I	1982308	species	Pahexavirus_wizzo	KR337646	29463	24339	0.826087	pass	35	pass	confirmed
EHC_C19_7145I	2731360	kingdom	Heunggongvirae	31527794	94322	427	0.00452705	fail	5	pass	confirmed
EHC_C19_7145I	3044472	family	Orthoherpesviridae	GU179001	243724	49	0.000201047	fail	1	fail	not_confirmed
EHC_C19_7145I	3049953	species	Respirovirus_pneumoniae	OM141135.1	15432	15431	0.999935	pass	1	fail	confirmed
EHC_C19_7197I	10239	superkingdom	Viruses	1036385	94322	269	0.00285193	fail	4	pass	confirmed
EHC_C19_7197I	10713	species	Enterobacteria_phage_phi80	JX871397	46150	1079	0.0233803	fail	8	pass	confirmed
EHC_C19_7197I	129951	species	Human_mastadenovirus_C	MH121115.1	36091	594	0.0164584	fail	4	pass	confirmed
EHC_C19_7197I	447909	species	Geobacillus_virus_E2	DQ453159	40863	150	0.0036708	fail	1	fail	not_confirmed
EHC_C19_7197I	1982102	species	Bernalvirus_bernal13	KJ510413	42392	0	0	fail	0	fail	not_confirmed
EHC_C19_7197I	2731360	kingdom	Heunggongvirae	31527794	94322	269	0.00285193	fail	4	pass	confirmed
EHC_C19_7198J	10239	superkingdom	Viruses	1036385	94322	370	0.00392273	fail	5	pass	confirmed
EHC_C19_7198J	10663	genus	Tequatrovirus	MK373781.1	164987	30	0.000181833	fail	1	fail	not_confirmed
EHC_C19_7198J	10847	species	Sinsheimervirus_phiX174	AF176027	5386	150	0.02785	fail	1	fail	not_confirmed
EHC_C19_7198J	10861	genus	Inovirus	AB334720	6407	441	0.068831	fail	1	fail	not_confirmed
EHC_C19_7198J	12235	species	Cucumber_green_mottle_mosaic_virus	D12505	6424	149	0.0231943	fail	1	fail	not_confirmed
EHC_C19_7198J	12239	species	Pepper_mild_mottle_virus	M81413	6357	300	0.0471921	fail	2	fail	not_confirmed
EHC_C19_7198J	12241	species	Tobacco_mild_green_mosaic_virus	M34077	6355	5270	0.829268	pass	8	pass	confirmed
EHC_C19_7198J	12242	species	Tobacco_mosaic_virus	NC_001367	6395	253	0.0395622	fail	2	fail	not_confirmed
EHC_C19_7198J	29272	species	Turnip_vein-clearing_virus	NC_001873	6311	150	0.023768	fail	1	fail	not_confirmed
EHC_C19_7198J	51680	species	Ribgrass_mosaic_virus	NC_002792	6311	440	0.0697195	fail	3	pass	confirmed
EHC_C19_7198J	129951	species	Human_mastadenovirus_C	MH121115.1	36091	806	0.0223324	fail	6	pass	confirmed
EHC_C19_7198J	354328	species	Bell_pepper_alphaendornavirus	KX977569	14714	275	0.0186897	fail	2	fail	not_confirmed
EHC_C19_7198J	368735	species	Bell_pepper_mottle_virus	DQ355023	6375	223	0.0349804	fail	2	fail	not_confirmed
EHC_C19_7198J	590403	species	Red_clover_vein_mosaic_virus	NC_012210	8604	103	0.0119712	fail	1	fail	not_confirmed
EHC_C19_7198J	1147043	species	Staphylococcus_phage_StB20	JN700521	40917	293	0.00716084	fail	3	pass	confirmed
EHC_C19_7198J	1147044	species	Staphylococcus_phage_StB27	JN700519	40071	226	0.00563999	fail	1	fail	not_confirmed
EHC_C19_7198J	1188792	species	Phaseolus_vulgaris_alphaendornavirus_1	AB719397	13908	269	0.0193414	fail	2	fail	not_confirmed
EHC_C19_7198J	1711684	species	Hot_pepper_alphaendornavirus	KR080326	14729	188	0.0127639	fail	1	fail	not_confirmed
EHC_C19_7198J	1732064	species	Staphylococcus_phage_StB20-like	KT429161	40670	183	0.00449963	fail	2	fail	not_confirmed
EHC_C19_7198J	1761477	species	Tomato_brown_rugose_fruit_virus	KX619418	6392	720	0.112641	pass	5	pass	confirmed
EHC_C19_7198J	1977402	species	Inovirus_M13	AB334720	6407	441	0.068831	fail	1	fail	not_confirmed
EHC_C19_7198J	1982252	species	Pahexavirus_ATCC29399BC	JX262225	29516	346	0.0117225	fail	3	pass	confirmed
EHC_C19_7198J	1982253	species	Pahexavirus_ATCC29399BT	JX262224	29516	457	0.0154831	fail	4	pass	confirmed
EHC_C19_7198J	2043550	species	Medicago_sativa_alphapartitivirus_1	MH846124.1	1893	627	0.33122	pass	5	pass	confirmed
EHC_C19_7198J	2731360	kingdom	Heunggongvirae	31527794	94322	370	0.00392273	fail	5	pass	confirmed
EHC_C19_7198J	2731619	class	Caudoviricetes	14326078	94322	370	0.00392273	fail	5	pass	confirmed
EHC_C19_7198J	2733316	species	Friunavirus_AbKT21III	MK278859.1	40898	82	0.00200499	fail	1	fail	not_confirmed
EHC_C19_7198J	2844199	species	Tequatrovirus_gee4507	MK327937.1	170182	85	0.000499465	fail	1	fail	not_confirmed
EHC_C19_7198J	2844208	species	Tequatrovirus_kaw	MK373781.1	164987	30	0.000181833	fail	1	fail	not_confirmed
EHC_C19_7198J	2845458	species	Skunavirus_S0139	KP793134	30116	112	0.00371895	fail	1	fail	not_confirmed
EHC_C19_7198J	2955248	species	Alphachrysovirus_perseae	KJ418376	2857	256	0.0896045	fail	2	fail	not_confirmed
EHC_C19_7198J	3044472	family	Orthoherpesviridae	ON960057.1	151117	0	0	fail	0	fail	not_confirmed
EHC_C19_7198J	3049952	species	Respirovirus_laryngotracheitidis	NA	0	0	0	fail	0	fail	not_confirmed
EHC_C19_7198J	3052518	species	Orthonairovirus_haemorrhagiae	NA	0	0	0	fail	0	fail	not_confirmed
EHC_C19_7198J	3052619	species	Pestivirus_bovis	NA	0	0	0	fail	0	fail	not_confirmed
EHC_C19_7199K	10239	superkingdom	Viruses	1036385	94322	313	0.00331842	fail	4	pass	confirmed
EHC_C19_7199K	10375	genus	Lymphocryptovirus	LS992247	171493	0	0	fail	0	fail	not_confirmed
EHC_C19_7199K	10663	genus	Tequatrovirus	MK327946.1	168828	0	0	fail	0	fail	not_confirmed
EHC_C19_7199K	10847	species	Sinsheimervirus_phiX174	AF176027	5386	43	0.00798366	fail	1	fail	not_confirmed
EHC_C19_7199K	47900	species	Garlic_common_latent_virus	NA	0	0	0	fail	0	fail	not_confirmed
EHC_C19_7199K	129951	species	Human_mastadenovirus_C	MH121071.1	35981	941	0.0261527	fail	6	pass	confirmed
EHC_C19_7199K	398839	species	Rockefellervirus_CNPH82	DQ831957	43420	1529	0.0352142	fail	10	pass	confirmed
EHC_C19_7199K	399185	species	Rockefellervirus_PH15	DQ834250	44041	1498	0.0340138	fail	10	pass	confirmed
EHC_C19_7199K	548681	order	Herpesvirales	NA	0	0	0	fail	0	fail	not_confirmed
EHC_C19_7199K	1197952	species	Rockefellervirus_IPLA5	JN192400	43581	1131	0.0259517	fail	8	pass	confirmed
EHC_C19_7199K	1761477	species	Tomato_brown_rugose_fruit_virus	KT383474	6393	253	0.0395745	fail	2	fail	not_confirmed
EHC_C19_7199K	1982251	genus	Pahexavirus	FJ706172	29017	260	0.00896026	fail	2	fail	not_confirmed
EHC_C19_7199K	2731360	kingdom	Heunggongvirae	31527794	94322	313	0.00331842	fail	4	pass	confirmed
EHC_C19_7199K	2731619	class	Caudoviricetes	14326078	94322	313	0.00331842	fail	4	pass	confirmed
EHC_C19_7199K	2733316	species	Friunavirus_AbKT21III	MK278859.1	40898	67	0.00163822	fail	1	fail	not_confirmed
EHC_C19_7199K	2843445	genus	Rockefellervirus	JN192401	42123	1903	0.0451772	fail	13	pass	confirmed
EHC_C19_7199K	2846256	species	Rockefellervirus_CNPx	KU598975	43293	1769	0.0408611	fail	12	pass	confirmed
EHC_C19_7199K	3044472	family	Orthoherpesviridae	KX689266	224384	0	0	fail	0	fail	not_confirmed
EHC_C19_7218D	10239	superkingdom	Viruses	1036385	94322	327	0.00346685	fail	4	pass	confirmed
EHC_C19_7218D	10375	genus	Lymphocryptovirus	LS992247	171493	0	0	fail	0	fail	not_confirmed
EHC_C19_7218D	10847	species	Sinsheimervirus_phiX174	AF176027	5386	195	0.036205	fail	2	fail	not_confirmed
EHC_C19_7218D	11676	species	Human_immunodeficiency_virus_1	NA	0	0	0	fail	0	fail	not_confirmed
EHC_C19_7218D	12239	species	Pepper_mild_mottle_virus	M81413	6357	2584	0.406481	pass	17	pass	confirmed
EHC_C19_7218D	12241	species	Tobacco_mild_green_mosaic_virus	M34077	6355	565	0.0889064	fail	4	pass	confirmed
EHC_C19_7218D	12242	species	Tobacco_mosaic_virus	FR878069	6392	86	0.0134543	fail	1	fail	not_confirmed
EHC_C19_7218D	45617	species	Human_endogenous_retrovirus_K	AY037928	9472	1771	0.186972	pass	10	pass	confirmed
EHC_C19_7218D	67082	species	BeAn_58058_virus	KY094066	163005	0	0	fail	0	fail	not_confirmed
EHC_C19_7218D	425279	species	Rehmannia_mosaic_virus	EF375551	6395	566	0.0885066	fail	4	pass	confirmed
EHC_C19_7218D	548681	order	Herpesvirales	NA	0	0	0	fail	0	fail	not_confirmed
EHC_C19_7218D	1732064	species	Staphylococcus_phage_StB20-like	KT429161	40670	436	0.0107204	fail	3	pass	confirmed
EHC_C19_7218D	1761477	species	Tomato_brown_rugose_fruit_virus	KT383474	6393	358	0.0559987	fail	3	pass	confirmed
EHC_C19_7218D	1871687	species	Lactococcus_phage_63301	KX456211	32409	134	0.00413465	fail	1	fail	not_confirmed
EHC_C19_7218D	1982251	genus	Pahexavirus	MG820635.1	29370	1533	0.0521961	fail	10	pass	confirmed
EHC_C19_7218D	1982273	species	Pahexavirus_PHL009M11	KJ578758	29503	1123	0.0380639	fail	8	pass	confirmed
EHC_C19_7218D	2731360	kingdom	Heunggongvirae	31527794	94322	327	0.00346685	fail	4	pass	confirmed
EHC_C19_7218D	2731619	class	Caudoviricetes	14326078	94322	327	0.00346685	fail	4	pass	confirmed
EHC_C19_7218D	2732396	kingdom	Orthornavirae	14734779	9950	68	0.00683417	fail	1	fail	not_confirmed
EHC_C19_7218D	2846259	species	Rockefellervirus_IME134801	KY653120	42371	746	0.0176064	fail	5	pass	confirmed
EHC_C19_7218D	3044472	family	Orthoherpesviridae	KX689266	224384	0	0	fail	0	fail	not_confirmed
EHC_C19_7219E	10239	superkingdom	Viruses	1036385	94322	307	0.00325481	fail	4	pass	confirmed
EHC_C19_7219E	10847	species	Sinsheimervirus_phiX174	AF176027	5386	0	0	fail	0	fail	not_confirmed
EHC_C19_7219E	129951	species	Human_mastadenovirus_C	MH121071.1	35981	1175	0.0326561	fail	8	pass	confirmed
EHC_C19_7219E	447909	species	Geobacillus_virus_E2	DQ453159	40863	238	0.00582434	fail	2	fail	not_confirmed
EHC_C19_7219E	1761477	species	Tomato_brown_rugose_fruit_virus	KT383474	6393	597	0.0933834	fail	6	pass	confirmed
EHC_C19_7219E	1977402	species	Inovirus_M13	AB334720	6407	358	0.0558764	fail	2	fail	not_confirmed
EHC_C19_7219E	1982251	genus	Pahexavirus	OQ411034.1	29160	2071	0.0710219	fail	14	pass	confirmed
EHC_C19_7219E	1982276	species	Pahexavirus_PHL041M10	KJ578761	29412	2066	0.0702434	fail	14	pass	confirmed
EHC_C19_7219E	1982281	species	Pahexavirus_PHL082M03	KJ578768	29491	1590	0.0539148	fail	13	pass	confirmed
EHC_C19_7219E	1982305	species	Pahexavirus_SKKY	KR337648	29594	1352	0.0456849	fail	11	pass	confirmed
EHC_C19_7219E	2731360	kingdom	Heunggongvirae	31527794	94322	307	0.00325481	fail	4	pass	confirmed
EHC_C19_7219E	2731619	class	Caudoviricetes	14326078	94322	307	0.00325481	fail	4	pass	confirmed
EHC_C19_7219E	2845669	species	Myohalovirus_phiCh1	AF440695	58498	217	0.00370953	fail	2	fail	not_confirmed
EHC_C19_7220F	10239	superkingdom	Viruses	1036385	94322	330	0.00349865	fail	4	pass	confirmed
EHC_C19_7220F	10713	species	Enterobacteria_phage_phi80	JX871397	46150	414	0.00897075	fail	3	pass	confirmed
EHC_C19_7220F	10847	species	Sinsheimervirus_phiX174	AF176027	5386	148	0.0274786	fail	1	fail	not_confirmed
EHC_C19_7220F	129951	species	Human_mastadenovirus_C	MH121071.1	35981	717	0.0199272	fail	5	pass	confirmed
EHC_C19_7220F	548681	order	Herpesvirales	NA	0	0	0	fail	0	fail	not_confirmed
EHC_C19_7220F	573591	species	Stenotrophomonas_phage_S1	EU849489	40287	117	0.00290416	fail	1	fail	not_confirmed
EHC_C19_7220F	1977402	species	Inovirus_M13	AB334720	6407	435	0.0678945	fail	1	fail	not_confirmed
EHC_C19_7220F	1982286	species	Pahexavirus_PHL113M01	JX570713	29200	132	0.00452055	fail	1	fail	not_confirmed
EHC_C19_7220F	2731360	kingdom	Heunggongvirae	31527794	94322	330	0.00349865	fail	4	pass	confirmed
EHC_C19_7220F	2731619	class	Caudoviricetes	14326078	94322	330	0.00349865	fail	4	pass	confirmed
EHC_C19_7220F	2732396	kingdom	Orthornavirae	14734779	9950	50	0.00502513	fail	1	fail	not_confirmed
EHC_C19_7220F	3044472	family	Orthoherpesviridae	KX165321	158442	241	0.00152106	fail	2	fail	not_confirmed
EHC_C19_7221G	10239	superkingdom	Viruses	1036385	94322	318	0.00337143	fail	4	pass	confirmed
EHC_C19_7221G	10847	species	Sinsheimervirus_phiX174	AF176027	5386	0	0	fail	0	fail	not_confirmed
EHC_C19_7221G	12239	species	Pepper_mild_mottle_virus	M81413	6357	1038	0.163285	pass	9	pass	confirmed
EHC_C19_7221G	129951	species	Human_mastadenovirus_C	MH121115.1	36091	650	0.01801	fail	5	pass	confirmed
EHC_C19_7221G	1623305	genus	Skunavirus	AF009630	31754	150	0.00472381	fail	1	fail	not_confirmed
EHC_C19_7221G	1982251	genus	Pahexavirus	DQ431235	29739	429	0.0144255	fail	3	pass	confirmed
EHC_C19_7221G	1985731	species	Stubburvirus_LKA1	AM265639	41593	808	0.0194263	fail	6	pass	confirmed
EHC_C19_7221G	2731360	kingdom	Heunggongvirae	31527794	94322	318	0.00337143	fail	4	pass	confirmed
EHC_C19_7221G	2731619	class	Caudoviricetes	14326078	94322	318	0.00337143	fail	4	pass	confirmed
EHC_C19_7221G	2732396	kingdom	Orthornavirae	14734779	9950	53	0.00532663	fail	1	fail	not_confirmed
EHC_C19_7221G	2733649	species	Minipunavirus_MP2	KX078568	39616	68	0.00171648	fail	1	fail	not_confirmed
EHC_C19_7221G	2733978	species	Yushanvirus_Spp001	KJ002054	54791	0	0	fail	0	fail	not_confirmed
EHC_C19_7221G	3044472	family	Orthoherpesviridae	KX689266	224384	0	0	fail	0	fail	not_confirmed
EHC_C19_7222H	10713	species	Enterobacteria_phage_phi80	JX871397	46150	477	0.0103359	fail	4	pass	confirmed
EHC_C19_7222H	10847	species	Sinsheimervirus_phiX174	NA	0	0	0	fail	0	fail	not_confirmed
EHC_C19_7222H	129951	species	Human_mastadenovirus_C	MH121071.1	35981	935	0.0259859	fail	7	pass	confirmed
EHC_C19_7222H	464095	order	Picornavirales	NA	0	0	0	fail	0	fail	not_confirmed
EHC_C19_7222H	548681	order	Herpesvirales	NA	0	0	0	fail	0	fail	not_confirmed
EHC_C19_7222H	1732064	species	Staphylococcus_phage_StB20-like	KT429161	40670	338	0.00831079	fail	2	fail	not_confirmed
EHC_C19_7222H	1977402	species	Inovirus_M13	AB334720	6407	187	0.0291868	fail	1	fail	not_confirmed
EHC_C19_7222H	2731360	kingdom	Heunggongvirae	31527794	94322	337	0.00357287	fail	4	pass	confirmed
EHC_C19_7222H	2731619	class	Caudoviricetes	14326078	94322	337	0.00357287	fail	4	pass	confirmed
EHC_C19_7222H	2732591	species	Andhravirus_andhra	MH972261.1	18376	211	0.0114824	fail	2	fail	not_confirmed
EHC_C19_7222H	3044472	family	Orthoherpesviridae	KX165321	158442	134	0.000845735	fail	1	fail	not_confirmed
EHC_C19_7222H	3052619	species	Pestivirus_bovis	LT837585	12295	35	0.00284669	fail	1	fail	not_confirmed
EHC_C19_7223I	10239	superkingdom	Viruses	1036385	94322	326	0.00345625	fail	4	pass	confirmed
EHC_C19_7223I	10713	species	Enterobacteria_phage_phi80	JX871397	46150	693	0.0150163	fail	5	pass	confirmed
EHC_C19_7223I	10847	species	Sinsheimervirus_phiX174	AF176027	5386	141	0.026179	fail	1	fail	not_confirmed
EHC_C19_7223I	129951	species	Human_mastadenovirus_C	MH121115.1	36091	648	0.0179546	fail	4	pass	confirmed
EHC_C19_7223I	680287	genus	Rosenblumvirus	MW286254.1	17987	0	0	fail	0	fail	not_confirmed
EHC_C19_7223I	1147043	species	Staphylococcus_phage_StB20	JN700521	40917	4062	0.0992741	fail	25	pass	confirmed
EHC_C19_7223I	1732064	species	Staphylococcus_phage_StB20-like	KT429161	40670	3858	0.0948611	fail	24	pass	confirmed
EHC_C19_7223I	1982251	genus	Pahexavirus	MG820637.1	29446	1393	0.0473069	fail	9	pass	confirmed
EHC_C19_7223I	2011079	species	Subteminivirus_SMA7	HG007973	7069	394	0.0557363	fail	3	pass	confirmed
EHC_C19_7223I	2731360	kingdom	Heunggongvirae	31527794	94322	326	0.00345625	fail	4	pass	confirmed
EHC_C19_7223I	2731619	class	Caudoviricetes	14326078	94322	326	0.00345625	fail	4	pass	confirmed
EHC_C19_7223I	2846259	species	Rockefellervirus_IME134801	KY653120	42371	465	0.0109745	fail	2	fail	not_confirmed
EHC_C19_7223I	2946794	genus	Amginevirus	KY087993	61812	0	0	fail	0	fail	not_confirmed
EHC_C19_7223I	3044472	family	Orthoherpesviridae	KX689266	224384	0	0	fail	0	fail	not_confirmed
EHC_C19_7223I	3049952	species	Respirovirus_laryngotracheitidis	AF457102	15600	1120	0.0717949	fail	7	pass	confirmed
EHC_C19_7224J	10239	superkingdom	Viruses	1036385	94322	338	0.00358347	fail	4	pass	confirmed
EHC_C19_7224J	10375	genus	Lymphocryptovirus	LS992247	171493	0	0	fail	0	fail	not_confirmed
EHC_C19_7224J	10847	species	Sinsheimervirus_phiX174	MT947439.1	5386	2849	0.528964	pass	12	pass	confirmed
EHC_C19_7224J	12188	species	White_clover_mosaic_virus	NC_003820	5845	665	0.113772	pass	5	pass	confirmed
EHC_C19_7224J	12241	species	Tobacco_mild_green_mosaic_virus	M34077	6355	684	0.107632	pass	6	pass	confirmed
EHC_C19_7224J	45617	species	Human_endogenous_retrovirus_K	AY037928	9472	150	0.0158361	fail	1	fail	not_confirmed
EHC_C19_7224J	129951	species	Human_mastadenovirus_C	MH121115.1	36091	1307	0.036214	fail	12	pass	confirmed
EHC_C19_7224J	130308	species	Human_mastadenovirus_E	OK323257.1	36051	19520	0.541455	pass	93	pass	confirmed
EHC_C19_7224J	1147043	species	Staphylococcus_phage_StB20	JN700521	40917	397	0.00970257	fail	3	pass	confirmed
EHC_C19_7224J	1732064	species	Staphylococcus_phage_StB20-like	KT429161	40670	1526	0.0375215	fail	11	pass	confirmed
EHC_C19_7224J	1977402	species	Inovirus_M13	AB334720	6407	329	0.0513501	fail	2	fail	not_confirmed
EHC_C19_7224J	1982251	genus	Pahexavirus	KJ578788	29428	10636	0.361424	pass	63	pass	confirmed
EHC_C19_7224J	1982254	species	Pahexavirus_attacne	KR337651	28876	10520	0.364316	pass	59	pass	confirmed
EHC_C19_7224J	1982255	species	Pahexavirus_keiki	KR337649	29339	10527	0.358806	pass	62	pass	confirmed
EHC_C19_7224J	1982269	species	Pahexavirus_PA6	DQ431235	29739	9995	0.336091	pass	60	pass	confirmed
EHC_C19_7224J	1982276	species	Pahexavirus_PHL041M10	KJ578761	29412	8959	0.304604	pass	52	pass	confirmed
EHC_C19_7224J	1982278	species	Pahexavirus_PHL067M01	JX570709	29377	10430	0.35504	pass	61	pass	confirmed
EHC_C19_7224J	1982282	species	Pahexavirus_PHL092M00	KJ578773	29261	10745	0.367212	pass	63	pass	confirmed
EHC_C19_7224J	1982283	species	Pahexavirus_PHL095N00	KJ578774	29751	10113	0.339921	pass	59	pass	confirmed
EHC_C19_7224J	1982286	species	Pahexavirus_PHL113M01	JX570713	29200	10509	0.359897	pass	62	pass	confirmed
EHC_C19_7224J	1982292	species	Pahexavirus_PHL141N00	KJ578781	29494	10797	0.366074	pass	62	pass	confirmed
EHC_C19_7224J	1982297	species	Pahexavirus_PHL171M01	KJ578787	29327	8866	0.302315	pass	53	pass	confirmed
EHC_C19_7224J	1982298	species	Pahexavirus_PHL179M00	KJ578788	29428	10636	0.361424	pass	63	pass	confirmed
EHC_C19_7224J	1982306	species	Pahexavirus_solid	KR337647	29440	9915	0.336787	pass	57	pass	confirmed
EHC_C19_7224J	2731360	kingdom	Heunggongvirae	31527794	94322	338	0.00358347	fail	4	pass	confirmed
EHC_C19_7224J	2844208	species	Tequatrovirus_kaw	MK373781.1	164987	0	0	fail	0	fail	not_confirmed
EHC_C19_7224J	3044472	family	Orthoherpesviridae	KX689266	224384	0	0	fail	0	fail	not_confirmed
EHC_C19_7225K	10239	superkingdom	Viruses	1036385	94322	334	0.00354106	fail	4	pass	confirmed
EHC_C19_7225K	10663	genus	Tequatrovirus	MK327945.1	168363	82	0.000487043	fail	1	fail	not_confirmed
EHC_C19_7225K	10847	species	Sinsheimervirus_phiX174	AF176027	5386	150	0.02785	fail	1	fail	not_confirmed
EHC_C19_7225K	45617	species	Human_endogenous_retrovirus_K	AY037928	9472	781	0.0824535	fail	6	pass	confirmed
EHC_C19_7225K	129951	species	Human_mastadenovirus_C	MH121115.1	36091	958	0.026544	fail	6	pass	confirmed
EHC_C19_7225K	1747271	species	Propionibacterium_phage_PA1-14	KT934381	29407	2092	0.0711395	fail	12	pass	confirmed
EHC_C19_7225K	1982251	genus	Pahexavirus	KJ578762	29264	2351	0.0803376	fail	16	pass	confirmed
EHC_C19_7225K	2731360	kingdom	Heunggongvirae	31527794	94322	334	0.00354106	fail	4	pass	confirmed
EHC_C19_7225K	2731619	class	Caudoviricetes	14326078	94322	334	0.00354106	fail	4	pass	confirmed
EHC_C19_7225K	2733316	species	Friunavirus_AbKT21III	MK278859.1	40898	67	0.00163822	fail	1	fail	not_confirmed
EHC_C19_7225K	2843419	genus	Marfavirus	MN106245.1	170423	66	0.000387272	fail	2	fail	not_confirmed
EHC_C19_7225K	3044472	family	Orthoherpesviridae	ON960057.1	151117	0	0	fail	0	fail	not_confirmed
EHC_C19_7226L	10239	superkingdom	Viruses	1036385	94322	327	0.00346685	fail	4	pass	confirmed
EHC_C19_7226L	10375	genus	Lymphocryptovirus	LS992247	171493	0	0	fail	0	fail	not_confirmed
EHC_C19_7226L	10713	species	Enterobacteria_phage_phi80	JX871397	46150	1975	0.0427952	fail	15	pass	confirmed
EHC_C19_7226L	10847	species	Sinsheimervirus_phiX174	AF176027	5386	139	0.0258076	fail	2	fail	not_confirmed
EHC_C19_7226L	12242	species	Tobacco_mosaic_virus	FR878069	6392	674	0.105444	pass	4	pass	confirmed
EHC_C19_7226L	129951	species	Human_mastadenovirus_C	MH121115.1	36091	676	0.0187304	fail	5	pass	confirmed
EHC_C19_7226L	147711	species	Rhinovirus_A	FJ445136	7152	1224	0.171141	pass	7	pass	confirmed
EHC_C19_7226L	548681	order	Herpesvirales	NA	0	0	0	fail	0	fail	not_confirmed
EHC_C19_7226L	1761477	species	Tomato_brown_rugose_fruit_virus	KT383474	6393	3837	0.600188	pass	10	pass	confirmed
EHC_C19_7226L	1982251	genus	Pahexavirus	KR337647	29440	5270	0.179008	pass	34	pass	confirmed
EHC_C19_7226L	1982267	species	Pahexavirus_P101A	JX262217	29574	4806	0.162508	pass	34	pass	confirmed
EHC_C19_7226L	1982278	species	Pahexavirus_PHL067M01	JX570709	29377	4121	0.14028	pass	28	pass	confirmed
EHC_C19_7226L	1982291	species	Pahexavirus_PHL132N00	KJ578780	29003	5012	0.17281	pass	33	pass	confirmed
EHC_C19_7226L	2731360	kingdom	Heunggongvirae	31527794	94322	327	0.00346685	fail	4	pass	confirmed
EHC_C19_7226L	2731619	class	Caudoviricetes	14326078	94322	327	0.00346685	fail	4	pass	confirmed
EHC_C19_7226L	2733316	species	Friunavirus_AbKT21III	MK278859.1	40898	84	0.00205389	fail	1	fail	not_confirmed
EHC_C19_7226L	2844208	species	Tequatrovirus_kaw	MK373781.1	164987	0	0	fail	0	fail	not_confirmed
EHC_C19_7226L	3044472	family	Orthoherpesviridae	KX689266	224384	0	0	fail	0	fail	not_confirmed
EHC_C19_7226L	3052448	species	Orthobunyavirus_teteense	NA	0	0	0	fail	0	fail	not_confirmed
EHC_C19_7227M	10239	superkingdom	Viruses	52203425	15432	15431	0.999935	pass	1	fail	confirmed
EHC_C19_7227M	10847	species	Sinsheimervirus_phiX174	AF176027	5386	348	0.064612	fail	2	fail	not_confirmed
EHC_C19_7227M	45617	species	Human_endogenous_retrovirus_K	AY037928	9472	3810	0.402238	pass	20	pass	confirmed
EHC_C19_7227M	129951	species	Human_mastadenovirus_C	MH121071.1	35981	1008	0.0280148	fail	8	pass	confirmed
EHC_C19_7227M	1982251	genus	Pahexavirus	MG820637.1	29446	1541	0.0523331	fail	11	pass	confirmed
EHC_C19_7227M	1982290	species	Pahexavirus_PHL117M01	KJ578760	29423	1077	0.036604	fail	8	pass	confirmed
EHC_C19_7227M	2731360	kingdom	Heunggongvirae	31527794	94322	402	0.004262	fail	4	pass	confirmed
EHC_C19_7227M	2731619	class	Caudoviricetes	14326078	94322	402	0.004262	fail	4	pass	confirmed
EHC_C19_7227M	2732591	species	Andhravirus_andhra	MH972263.1	18547	603	0.032512	fail	3	pass	confirmed
EHC_C19_7227M	3044472	family	Orthoherpesviridae	ON960057.1	151117	0	0	fail	0	fail	not_confirmed
EHC_C19_7227M	3049953	species	Respirovirus_pneumoniae	OM141135.1	15432	15431	0.999935	pass	1	fail	confirmed
EHC_C19_7227M	3050299	species	Lymphocryptovirus_humangamma4	LS992247	171493	0	0	fail	0	fail	not_confirmed
EHC_C19_7229O	10239	superkingdom	Viruses	1036385	94322	309	0.00327601	fail	4	pass	confirmed
EHC_C19_7229O	10847	species	Sinsheimervirus_phiX174	AF176027	5386	450	0.0835499	fail	3	pass	confirmed
EHC_C19_7229O	45617	species	Human_endogenous_retrovirus_K	AY037928	9472	402	0.0424409	fail	3	pass	confirmed
EHC_C19_7229O	129951	species	Human_mastadenovirus_C	MH121115.1	36091	1042	0.0288715	fail	8	pass	confirmed
EHC_C19_7229O	548681	order	Herpesvirales	NC_055235	170275	97	0.000569667	fail	1	fail	not_confirmed
EHC_C19_7229O	1197952	species	Rockefellervirus_IPLA5	JN192400	43581	150	0.00344187	fail	1	fail	not_confirmed
EHC_C19_7229O	1923133	species	Hubei_picorna-like_virus_51	KX883953	8905	381	0.042785	fail	2	fail	not_confirmed
EHC_C19_7229O	1977402	species	Inovirus_M13	AB334720	6407	361	0.0563446	fail	2	fail	not_confirmed
EHC_C19_7229O	1982251	genus	Pahexavirus	JX262222	29612	1151	0.0388694	fail	8	pass	confirmed
EHC_C19_7229O	1982263	species	Pahexavirus_P1001	JX262222	29612	1151	0.0388694	fail	8	pass	confirmed
EHC_C19_7229O	1982273	species	Pahexavirus_PHL009M11	KJ578758	29503	905	0.0306748	fail	6	pass	confirmed
EHC_C19_7229O	2731360	kingdom	Heunggongvirae	31527794	94322	309	0.00327601	fail	4	pass	confirmed
EHC_C19_7229O	2731619	class	Caudoviricetes	14326078	94322	309	0.00327601	fail	4	pass	confirmed
EHC_C19_7229O	2733316	species	Friunavirus_AbKT21III	MK278859.1	40898	67	0.00163822	fail	1	fail	not_confirmed
EHC_C19_7229O	2956327	species	Porrectionivirus_p12J	AY374414	7118	45	0.006322	fail	1	fail	not_confirmed
EHC_C19_7229O	3044472	family	Orthoherpesviridae	ON960057.1	151117	0	0	fail	0	fail	not_confirmed
EHC_C19_7230P	10239	superkingdom	Viruses	1036385	94322	332	0.00351986	fail	4	pass	confirmed
EHC_C19_7230P	10375	genus	Lymphocryptovirus	LS992247	171493	0	0	fail	0	fail	not_confirmed
EHC_C19_7230P	10847	species	Sinsheimervirus_phiX174	AF176027	5386	1039	0.192908	pass	7	pass	confirmed
EHC_C19_7230P	12239	species	Pepper_mild_mottle_virus	M81413	6357	550	0.0865188	fail	4	pass	confirmed
EHC_C19_7230P	45617	species	Human_endogenous_retrovirus_K	AY037928	9472	323	0.0341005	fail	4	pass	confirmed
EHC_C19_7230P	129951	species	Human_mastadenovirus_C	MH121115.1	36091	475	0.0131612	fail	3	pass	confirmed
EHC_C19_7230P	548681	order	Herpesvirales	NC_055235	170275	87	0.000510938	fail	1	fail	not_confirmed
EHC_C19_7230P	1147042	species	Staphylococcus_phage_StB12	JN700520	44714	151	0.00337702	fail	1	fail	not_confirmed
EHC_C19_7230P	1169032	species	Wasabi_mottle_virus	AB017503	6298	0	0	fail	0	fail	not_confirmed
EHC_C19_7230P	1977402	species	Inovirus_M13	AB334720	6407	157	0.0245044	fail	1	fail	not_confirmed
EHC_C19_7230P	1982253	species	Pahexavirus_ATCC29399BT	JX262224	29516	603	0.0204296	fail	5	pass	confirmed
EHC_C19_7230P	2731360	kingdom	Heunggongvirae	31527794	94322	332	0.00351986	fail	4	pass	confirmed
EHC_C19_7230P	2731619	class	Caudoviricetes	14326078	94322	332	0.00351986	fail	4	pass	confirmed
EHC_C19_7230P	2732677	genus	Berlinvirus	EU734171	39816	0	0	fail	0	fail	not_confirmed
EHC_C19_7230P	3044472	family	Orthoherpesviridae	KX689266	224384	0	0	fail	0	fail	not_confirmed
EHC_C19_7231Q	10239	superkingdom	Viruses	1036385	94322	363	0.00384852	fail	4	pass	confirmed
EHC_C19_7231Q	10847	species	Sinsheimervirus_phiX174	AF176027	5386	150	0.02785	fail	1	fail	not_confirmed
EHC_C19_7231Q	12239	species	Pepper_mild_mottle_virus	M81413	6357	6233	0.980494	pass	1	fail	confirmed
EHC_C19_7231Q	12241	species	Tobacco_mild_green_mosaic_virus	M34077	6355	1380	0.217152	pass	8	pass	confirmed
EHC_C19_7231Q	12242	species	Tobacco_mosaic_virus	FR878069	6392	203	0.0317584	fail	2	fail	not_confirmed
EHC_C19_7231Q	45617	species	Human_endogenous_retrovirus_K	AY037928	9472	2448	0.258446	pass	11	pass	confirmed
EHC_C19_7231Q	67082	species	BeAn_58058_virus	KY094066	163005	260	0.00159504	fail	2	fail	not_confirmed
EHC_C19_7231Q	129951	species	Human_mastadenovirus_C	MH121071.1	35981	1216	0.0337956	fail	8	pass	confirmed
EHC_C19_7231Q	1654780	species	Propionibacterium_phage_Enoki	KR347353	29347	28445	0.969264	pass	14	pass	confirmed
EHC_C19_7231Q	1654781	species	Propionibacterium_phage_Moyashi	KR347354	29254	27022	0.923703	pass	18	pass	confirmed
EHC_C19_7231Q	1654782	species	Propionibacterium_phage_QueenBey	KR347355	29338	26342	0.89788	pass	24	pass	confirmed
EHC_C19_7231Q	1690805	species	Propionibacterium_phage_PAC1	KR902978	29605	28211	0.952913	pass	17	pass	confirmed
EHC_C19_7231Q	1747271	species	Propionibacterium_phage_PA1-14	KT934381	29407	27856	0.947257	pass	20	pass	confirmed
EHC_C19_7231Q	1977402	species	Inovirus_M13	AB334720	6407	172	0.0268456	fail	1	fail	not_confirmed
EHC_C19_7231Q	1982251	genus	Pahexavirus	JX262220	29506	29001	0.982885	pass	12	pass	confirmed
EHC_C19_7231Q	1982252	species	Pahexavirus_ATCC29399BC	JX262225	29516	26773	0.907067	pass	23	pass	confirmed
EHC_C19_7231Q	1982253	species	Pahexavirus_ATCC29399BT	JX262224	29516	25914	0.877964	pass	32	pass	confirmed
EHC_C19_7231Q	1982254	species	Pahexavirus_attacne	KR337651	28876	26963	0.933751	pass	25	pass	confirmed
EHC_C19_7231Q	1982255	species	Pahexavirus_keiki	KR337649	29339	27108	0.923958	pass	24	pass	confirmed
EHC_C19_7231Q	1982256	species	Pahexavirus_kubed	KR337645	29461	25762	0.874444	pass	31	pass	confirmed
EHC_C19_7231Q	1982257	species	Pahexavirus_lauchelly	KR337650	29517	26610	0.901514	pass	30	pass	confirmed
EHC_C19_7231Q	1982258	species	Pahexavirus_mrAK	KR337643	29726	27642	0.929893	pass	24	pass	confirmed
EHC_C19_7231Q	1982259	species	Pahexavirus_ouroboros	KR337654	29506	27353	0.927032	pass	30	pass	confirmed
EHC_C19_7231Q	1982260	species	Pahexavirus_P91	JX262215	29214	26214	0.89731	pass	20	pass	confirmed
EHC_C19_7231Q	1982261	species	Pahexavirus_P105	JX262219	29202	27030	0.925622	pass	19	pass	confirmed
EHC_C19_7231Q	1982262	species	Pahexavirus_P144	JX262216	29729	27142	0.912981	pass	18	pass	confirmed
EHC_C19_7231Q	1982263	species	Pahexavirus_P1001	JX262222	29612	26333	0.889268	pass	26	pass	confirmed
EHC_C19_7231Q	1982264	species	Pahexavirus_P11	JX262223	29348	27288	0.929808	pass	18	pass	confirmed
EHC_C19_7231Q	1982265	species	Pahexavirus_P100A	JX262221	29505	26601	0.901576	pass	35	pass	confirmed
EHC_C19_7231Q	1982266	species	Pahexavirus_P100D	JX262220	29506	29001	0.982885	pass	12	pass	confirmed
EHC_C19_7231Q	1982267	species	Pahexavirus_P101A	JX262217	29574	27785	0.939508	pass	18	pass	confirmed
EHC_C19_7231Q	1982268	species	Pahexavirus_P104A	JX262218	29371	27805	0.946682	pass	21	pass	confirmed
EHC_C19_7231Q	1982269	species	Pahexavirus_PA6	DQ431235	29739	26289	0.883991	pass	19	pass	confirmed
EHC_C19_7231Q	1982270	species	Pahexavirus_pacnes201215	KY926793	30016	24327	0.810468	pass	34	pass	confirmed
EHC_C19_7231Q	1982271	species	Pahexavirus_PAD20	FJ706171	29074	27351	0.940737	pass	18	pass	confirmed
EHC_C19_7231Q	1982272	species	Pahexavirus_PAS50	FJ706172	29017	26737	0.921425	pass	18	pass	confirmed
EHC_C19_7231Q	1982273	species	Pahexavirus_PHL009M11	KJ578758	29503	26901	0.911806	pass	23	pass	confirmed
EHC_C19_7231Q	1982274	species	Pahexavirus_PHL025M00	KJ578759	29496	26811	0.908971	pass	23	pass	confirmed
EHC_C19_7231Q	1982275	species	Pahexavirus_PHL037M02	JX570706	29443	27315	0.927725	pass	20	pass	confirmed
EHC_C19_7231Q	1982276	species	Pahexavirus_PHL041M10	KJ578761	29412	25013	0.850435	pass	22	pass	confirmed
EHC_C19_7231Q	1982277	species	Pahexavirus_PHL060L00	JX570705	29514	26576	0.900454	pass	24	pass	confirmed
EHC_C19_7231Q	1982278	species	Pahexavirus_PHL067M01	JX570709	29377	27852	0.948089	pass	13	pass	confirmed
EHC_C19_7231Q	1982279	species	Pahexavirus_PHL070N00	KJ578767	29421	26938	0.915605	pass	26	pass	confirmed
EHC_C19_7231Q	1982280	species	Pahexavirus_PHL071N05	JX570710	29467	28001	0.950249	pass	18	pass	confirmed
EHC_C19_7231Q	1982281	species	Pahexavirus_PHL082M03	MT647607.1	29590	27346	0.924164	pass	22	pass	confirmed
EHC_C19_7231Q	1982282	species	Pahexavirus_PHL092M00	KJ578773	29261	26841	0.917296	pass	20	pass	confirmed
EHC_C19_7231Q	1982283	species	Pahexavirus_PHL095N00	KJ578774	29751	26617	0.894659	pass	18	pass	confirmed
EHC_C19_7231Q	1982284	species	Pahexavirus_PHL111M01	JX570702	29140	27556	0.945642	pass	15	pass	confirmed
EHC_C19_7231Q	1982285	species	Pahexavirus_PHL112N00	JX570714	29266	27580	0.94239	pass	15	pass	confirmed
EHC_C19_7231Q	1982286	species	Pahexavirus_PHL113M01	JX570713	29200	28034	0.960068	pass	17	pass	confirmed
EHC_C19_7231Q	1982287	species	Pahexavirus_PHL114L00	JX570712	29464	26084	0.885284	pass	29	pass	confirmed
EHC_C19_7231Q	1982288	species	Pahexavirus_PHL116M00	KJ578777	29396	27678	0.941557	pass	23	pass	confirmed
EHC_C19_7231Q	1982290	species	Pahexavirus_PHL117M01	KJ578763	29424	27880	0.947526	pass	14	pass	confirmed
EHC_C19_7231Q	1982291	species	Pahexavirus_PHL132N00	KJ578780	29003	27991	0.965107	pass	19	pass	confirmed
EHC_C19_7231Q	1982292	species	Pahexavirus_PHL141N00	KJ578781	29494	28850	0.978165	pass	11	pass	confirmed
EHC_C19_7231Q	1982298	species	Pahexavirus_PHL179M00	KJ578788	29428	28119	0.955519	pass	14	pass	confirmed
EHC_C19_7231Q	1982300	species	Pahexavirus_PHL199M00	KJ578790	29806	25636	0.860095	pass	32	pass	confirmed
EHC_C19_7231Q	1982301	species	Pahexavirus_PHL301M00	KJ578791	29323	25914	0.883743	pass	19	pass	confirmed
EHC_C19_7231Q	1982302	species	Pahexavirus_PHL308M00	KJ578792	29442	28302	0.96128	pass	16	pass	confirmed
EHC_C19_7231Q	1982304	species	Pahexavirus_procrass1	KR337644	29347	28038	0.955396	pass	13	pass	confirmed
EHC_C19_7231Q	1982305	species	Pahexavirus_SKKY	KR337648	29594	26990	0.912009	pass	22	pass	confirmed
EHC_C19_7231Q	1982306	species	Pahexavirus_solid	KR337647	29440	27956	0.949592	pass	14	pass	confirmed
EHC_C19_7231Q	1982307	species	Pahexavirus_stormborn	KR337652	29330	27375	0.933345	pass	27	pass	confirmed
EHC_C19_7231Q	1982308	species	Pahexavirus_wizzo	KR337646	29463	26564	0.901605	pass	22	pass	confirmed
EHC_C19_7231Q	1985325	genus	Jiaodavirus	MW021752.1	166829	5344	0.0320328	fail	34	pass	confirmed
EHC_C19_7231Q	1985326	species	Jiaodavirus_jd18	MW021752.1	166829	5344	0.0320328	fail	34	pass	confirmed
EHC_C19_7231Q	2011079	species	Subteminivirus_SMA7	HG007973	7069	0	0	fail	0	fail	not_confirmed
EHC_C19_7231Q	2731360	kingdom	Heunggongvirae	31527794	94322	363	0.00384852	fail	4	pass	confirmed
EHC_C19_7231Q	2731619	class	Caudoviricetes	14326078	94322	363	0.00384852	fail	4	pass	confirmed
EHC_C19_7231Q	2843445	genus	Rockefellervirus	MW364975.1	44592	440	0.00986724	fail	3	pass	confirmed
EHC_C19_7231Q	2844208	species	Tequatrovirus_kaw	MK373781.1	164987	285	0.00172741	fail	2	fail	not_confirmed
EHC_C19_7231Q	2956012	species	Jiaodavirus_kppv15	KY000080	167034	4386	0.0262581	fail	32	pass	confirmed
EHC_C19_7231Q	2956013	species	Jiaodavirus_kpv477	KX258185	168272	4806	0.0285609	fail	35	pass	confirmed
EHC_C19_7232R	45617	species	Human_endogenous_retrovirus_K	AY037928	9472	420	0.0443412	fail	3	pass	confirmed
EHC_C19_7232R	2731360	kingdom	Heunggongvirae	31527794	94322	205	0.00217341	fail	4	pass	confirmed
EHC_C19_7232R	2731619	class	Caudoviricetes	14326078	94322	205	0.00217341	fail	4	pass	confirmed
EHC_C19_7232R	2843445	genus	Rockefellervirus	MZ417353.1	43459	795	0.0182931	fail	5	pass	confirmed
EHC_C19_7233S	10239	superkingdom	Viruses	1036385	94322	326	0.00345625	fail	4	pass	confirmed
EHC_C19_7233S	10663	genus	Tequatrovirus	MK327945.1	168363	85	0.000504862	fail	1	fail	not_confirmed
EHC_C19_7233S	10847	species	Sinsheimervirus_phiX174	AF176027	5386	300	0.0557	fail	2	fail	not_confirmed
EHC_C19_7233S	35281	species	Paprika_mild_mottle_virus	AB089381	6524	283	0.0433783	fail	1	fail	not_confirmed
EHC_C19_7233S	45617	species	Human_endogenous_retrovirus_K	AY037928	9472	4131	0.436128	pass	17	pass	confirmed
EHC_C19_7233S	129951	species	Human_mastadenovirus_C	MH121115.1	36091	1245	0.0344961	fail	6	pass	confirmed
EHC_C19_7233S	1623298	genus	Phietavirus	MK618716.1	43878	2317	0.0528055	fail	18	pass	confirmed
EHC_C19_7233S	1732064	species	Staphylococcus_phage_StB20-like	KT429161	40670	301	0.00740103	fail	3	pass	confirmed
EHC_C19_7233S	1977402	species	Inovirus_M13	AB334720	6407	87	0.0135789	fail	1	fail	not_confirmed
EHC_C19_7233S	1980928	genus	Sepunavirus	MH542234.1	141288	984	0.0069645	fail	7	pass	confirmed
EHC_C19_7233S	1980930	species	Sepunavirus_SEP1	KF021268	139928	954	0.00681779	fail	7	pass	confirmed
EHC_C19_7233S	1980931	species	Sepunavirus_IPLAC1C	KP027447	140961	793	0.00562567	fail	6	pass	confirmed
EHC_C19_7233S	2731360	kingdom	Heunggongvirae	31527794	94322	326	0.00345625	fail	4	pass	confirmed
EHC_C19_7233S	2731619	class	Caudoviricetes	14326078	94322	326	0.00345625	fail	4	pass	confirmed
EHC_C19_7233S	2732591	species	Andhravirus_andhra	KY442063	18546	288	0.015529	fail	2	fail	not_confirmed
EHC_C19_7233S	2844199	species	Tequatrovirus_gee4507	MK327946.1	168828	0	0	fail	0	fail	not_confirmed
EHC_C19_7233S	2846290	species	Phietavirus_sebago	MK618716.1	43878	2317	0.0528055	fail	18	pass	confirmed
EHC_C19_7233S	2955248	species	Alphachrysovirus_perseae	KJ418374	3421	55	0.0160772	fail	1	fail	not_confirmed
EHC_C19_7233S	3044472	family	Orthoherpesviridae	KX689266	224384	0	0	fail	0	fail	not_confirmed
EHC_C19_7233S	3050297	species	Roseolovirus_humanbeta6b	MH698401.1	161973	5039	0.0311101	fail	31	pass	confirmed
EHC_C19_7233S	3052310	species	Mammarenavirus_lassaense	NA	0	0	0	fail	0	fail	not_confirmed
EHC_C19_7234T	10239	superkingdom	Viruses	1036385	94322	325	0.00344564	fail	4	pass	confirmed
EHC_C19_7234T	129951	species	Human_mastadenovirus_C	MH121115.1	36091	226	0.00626195	fail	2	fail	not_confirmed
EHC_C19_7234T	1977402	species	Inovirus_M13	AB334720	6407	274	0.0427657	fail	2	fail	not_confirmed
EHC_C19_7234T	1982251	genus	Pahexavirus	MG820642.1	29733	935	0.0314465	fail	8	pass	confirmed
EHC_C19_7234T	2731360	kingdom	Heunggongvirae	31527794	94322	325	0.00344564	fail	4	pass	confirmed
EHC_C19_7234T	2731619	class	Caudoviricetes	14326078	94322	325	0.00344564	fail	4	pass	confirmed
EHC_C19_7234T	2732396	kingdom	Orthornavirae	14734779	9950	53	0.00532663	fail	1	fail	not_confirmed
EHC_C19_7234T	2955465	species	Betainfluenzavirus_influenzae	AY260941	1180	171	0.144915	pass	1	fail	confirmed
EHC_C19_7234T	3044472	family	Orthoherpesviridae	KX689266	224384	0	0	fail	0	fail	not_confirmed
EHC_C19_7235U	10663	genus	Tequatrovirus	MK373781.1	164987	0	0	fail	0	fail	not_confirmed
EHC_C19_7235U	2844199	species	Tequatrovirus_gee4507	MK327937.1	170182	96	0.000564102	fail	1	fail	not_confirmed
EHC_C19_7245E	10239	superkingdom	Viruses	1036385	94322	327	0.00346685	fail	4	pass	confirmed
EHC_C19_7245E	10375	genus	Lymphocryptovirus	LS992247	171493	0	0	fail	0	fail	not_confirmed
EHC_C19_7245E	10847	species	Sinsheimervirus_phiX174	AF176027	5386	399	0.074081	fail	3	pass	confirmed
EHC_C19_7245E	45617	species	Human_endogenous_retrovirus_K	AY037928	9472	600	0.0633446	fail	4	pass	confirmed
EHC_C19_7245E	548681	order	Herpesvirales	NA	0	0	0	fail	0	fail	not_confirmed
EHC_C19_7245E	1147042	species	Staphylococcus_phage_StB12	JN700520	44714	495	0.0110704	fail	3	pass	confirmed
EHC_C19_7245E	1513256	species	Gammapapillomavirus_11	JX413105	7252	134	0.0184777	fail	1	fail	not_confirmed
EHC_C19_7245E	1980928	genus	Sepunavirus	KF021268	139928	1207	0.00862586	fail	9	pass	confirmed
EHC_C19_7245E	1980930	species	Sepunavirus_SEP1	KF021268	139928	1207	0.00862586	fail	9	pass	confirmed
EHC_C19_7245E	1982251	genus	Pahexavirus	KJ578780	29003	2563	0.0883702	fail	19	pass	confirmed
EHC_C19_7245E	2731360	kingdom	Heunggongvirae	31527794	94322	327	0.00346685	fail	4	pass	confirmed
EHC_C19_7245E	2731619	class	Caudoviricetes	14326078	94322	327	0.00346685	fail	4	pass	confirmed
EHC_C19_7245E	3044472	family	Orthoherpesviridae	KX689266	224384	0	0	fail	0	fail	not_confirmed
EHC_C19_7304L	10239	superkingdom	Viruses	1036385	94322	304	0.003223	fail	4	pass	confirmed
EHC_C19_7304L	10847	species	Sinsheimervirus_phiX174	AF176027	5386	300	0.0557	fail	2	fail	not_confirmed
EHC_C19_7304L	186532	genus	Ceduovirus	L33769	22195	150	0.00675828	fail	1	fail	not_confirmed
EHC_C19_7304L	1980930	species	Sepunavirus_SEP1	KF021268	139928	541	0.00386627	fail	4	pass	confirmed
EHC_C19_7304L	1980931	species	Sepunavirus_IPLAC1C	KP027447	140961	428	0.0030363	fail	3	pass	confirmed
EHC_C19_7304L	2731360	kingdom	Heunggongvirae	31527794	94322	304	0.003223	fail	4	pass	confirmed
EHC_C19_7304L	2731619	class	Caudoviricetes	14326078	94322	304	0.003223	fail	4	pass	confirmed
EHC_C19_7304L	3052619	species	Pestivirus_bovis	NA	0	0	0	fail	0	fail	not_confirmed
EHC_C19_7322D	10239	superkingdom	Viruses	1036385	94322	97	0.00102839	fail	1	fail	not_confirmed
EHC_C19_7322D	10663	genus	Tequatrovirus	MK373781.1	164987	0	0	fail	0	fail	not_confirmed
EHC_C19_7322D	2731360	kingdom	Heunggongvirae	31527794	94322	97	0.00102839	fail	1	fail	not_confirmed
EHC_C19_7322D	2731619	class	Caudoviricetes	14326078	94322	97	0.00102839	fail	1	fail	not_confirmed
Water1_012324	10239	superkingdom	Viruses	1036385	94322	344	0.00364708	fail	5	pass	confirmed
Water1_012324	10375	genus	Lymphocryptovirus	LS992247	171493	0	0	fail	0	fail	not_confirmed
Water1_012324	548681	order	Herpesvirales	NA	0	0	0	fail	0	fail	not_confirmed
Water1_012324	2731360	kingdom	Heunggongvirae	31527794	94322	344	0.00364708	fail	5	pass	confirmed
Water1_012324	2731619	class	Caudoviricetes	14326078	94322	344	0.00364708	fail	5	pass	confirmed
Water1_012324	3044472	family	Orthoherpesviridae	KX689266	224384	0	0	fail	0	fail	not_confirmed
Water1_021324	10239	superkingdom	Viruses	1036385	94322	300	0.00318059	fail	4	pass	confirmed
Water1_021324	548681	order	Herpesvirales	NA	0	0	0	fail	0	fail	not_confirmed
Water1_021324	1985731	species	Stubburvirus_LKA1	AM265639	41593	686	0.0164932	fail	5	pass	confirmed
Water1_021324	2731360	kingdom	Heunggongvirae	31527794	94322	300	0.00318059	fail	4	pass	confirmed
Water1_021324	2731619	class	Caudoviricetes	14326078	94322	300	0.00318059	fail	4	pass	confirmed
Water1_021324	3044472	family	Orthoherpesviridae	KX689266	224384	0	0	fail	0	fail	not_confirmed
Water1_022724	10239	superkingdom	Viruses	1036385	94322	310	0.00328661	fail	4	pass	confirmed
Water1_022724	10847	species	Sinsheimervirus_phiX174	AF176027	5386	0	0	fail	0	fail	not_confirmed
Water1_022724	129951	species	Human_mastadenovirus_C	MH121071.1	35981	682	0.0189544	fail	5	pass	confirmed
Water1_022724	548681	order	Herpesvirales	NA	0	0	0	fail	0	fail	not_confirmed
Water1_022724	1623303	genus	Brussowvirus	AY699705	34704	143	0.00412056	fail	1	fail	not_confirmed
Water1_022724	1977402	species	Inovirus_M13	GQ153917	6407	275	0.0429218	fail	1	fail	not_confirmed
Water1_022724	1982251	genus	Pahexavirus	DQ431235	29739	278	0.00934799	fail	2	fail	not_confirmed
Water1_022724	2731360	kingdom	Heunggongvirae	31527794	94322	310	0.00328661	fail	4	pass	confirmed
Water1_022724	2731619	class	Caudoviricetes	14326078	94322	310	0.00328661	fail	4	pass	confirmed
Water1_022724	2845092	species	Marfavirus_marfa	MN044033.1	168532	37	0.000219543	fail	1	fail	not_confirmed
Water1_022724	3044472	family	Orthoherpesviridae	ON960057.1	151117	0	0	fail	0	fail	not_confirmed
Water2_012324	10239	superkingdom	Viruses	1036385	94322	167	0.00177053	fail	4	pass	confirmed
Water2_012324	2731360	kingdom	Heunggongvirae	31527794	94322	167	0.00177053	fail	4	pass	confirmed
Water2_012324	2731619	class	Caudoviricetes	14326078	94322	167	0.00177053	fail	4	pass	confirmed
Water2_021324	10239	superkingdom	Viruses	19662064	47678	72	0.00151013	fail	1	fail	not_confirmed
Water2_021324	10375	genus	Lymphocryptovirus	LS992247	171493	0	0	fail	0	fail	not_confirmed
Water2_021324	10847	species	Sinsheimervirus_phiX174	AF176027	5386	130	0.0241367	fail	1	fail	not_confirmed
Water2_021324	548681	order	Herpesvirales	NA	0	0	0	fail	0	fail	not_confirmed
Water2_021324	1982251	genus	Pahexavirus	MT647607.1	29590	485	0.0163907	fail	3	pass	confirmed
Water2_021324	1985731	species	Stubburvirus_LKA1	AM265639	41593	159	0.00382276	fail	1	fail	not_confirmed
Water2_021324	2731360	kingdom	Heunggongvirae	31817470	47678	72	0.00151013	fail	1	fail	not_confirmed
Water2_021324	3044472	family	Orthoherpesviridae	KY559403	137741	538	0.00390588	fail	4	pass	confirmed
Water2_021324	3050245	species	Varicellovirus_bovinealpha5	KY559403	137741	538	0.00390588	fail	4	pass	confirmed
Water2_022724	10239	superkingdom	Viruses	1036385	94322	66	0.000699731	fail	1	fail	not_confirmed
Water2_022724	10847	species	Sinsheimervirus_phiX174	NA	0	0	0	fail	0	fail	not_confirmed
Water2_022724	129951	species	Human_mastadenovirus_C	MH121071.1	35981	338	0.00939385	fail	3	pass	confirmed
Water2_022724	2731360	kingdom	Heunggongvirae	31527794	94322	66	0.000699731	fail	1	fail	not_confirmed
Water2_022724	2844208	species	Tequatrovirus_kaw	MK373781.1	164987	0	0	fail	0	fail	not_confirmed
Water2_022724	3044472	family	Orthoherpesviridae	KX689266	224384	0	0	fail	0	fail	not_confirmed
Water2_022924	10239	superkingdom	Viruses	1036385	94322	310	0.00328661	fail	4	pass	confirmed
Water2_022924	10847	species	Sinsheimervirus_phiX174	AF299300	5359	584	0.108976	pass	4	pass	confirmed
Water2_022924	548681	order	Herpesvirales	NA	0	0	0	fail	0	fail	not_confirmed
Water2_022924	2731360	kingdom	Heunggongvirae	31527794	94322	310	0.00328661	fail	4	pass	confirmed
Water2_022924	2731619	class	Caudoviricetes	14326078	94322	310	0.00328661	fail	4	pass	confirmed
Water2_022924	2733316	species	Friunavirus_AbKT21III	MK278859.1	40898	85	0.00207834	fail	1	fail	not_confirmed
Water2_022924	3044472	family	Orthoherpesviridae	LS992247	171493	0	0	fail	0	fail	not_confirmed
Water3_012324	10239	superkingdom	Viruses	1036385	94322	301	0.0031912	fail	4	pass	confirmed
Water3_012324	10847	species	Sinsheimervirus_phiX174	NA	0	0	0	fail	0	fail	not_confirmed
Water3_012324	1977402	species	Inovirus_M13	AB334720	6407	370	0.0577493	fail	3	pass	confirmed
Water3_012324	2731360	kingdom	Heunggongvirae	31527794	94322	301	0.0031912	fail	4	pass	confirmed
Water3_012324	2731619	class	Caudoviricetes	14326078	94322	301	0.0031912	fail	4	pass	confirmed
Water3_012324	2733316	species	Friunavirus_AbKT21III	MK278859.1	40898	69	0.00168712	fail	1	fail	not_confirmed
Water3_012324	3044472	family	Orthoherpesviridae	LS992247	171493	0	0	fail	0	fail	not_confirmed
Water3_021324	10239	superkingdom	Viruses	1036385	94322	302	0.0032018	fail	4	pass	confirmed
Water3_021324	10663	genus	Tequatrovirus	MK327937.1	170182	73	0.000428953	fail	1	fail	not_confirmed
Water3_021324	10847	species	Sinsheimervirus_phiX174	NA	0	0	0	fail	0	fail	not_confirmed
Water3_021324	337039	species	Alphapapillomavirus_2	NC_001576	7919	370	0.0467231	fail	3	pass	confirmed
Water3_021324	337043	species	Alphapapillomavirus_4	AB361563	7848	225	0.0286697	fail	1	fail	not_confirmed
Water3_021324	1977402	species	Inovirus_M13	AB334720	6407	273	0.0426096	fail	2	fail	not_confirmed
Water3_021324	1982251	genus	Pahexavirus	JX262221	29505	262	0.00887985	fail	2	fail	not_confirmed
Water3_021324	2731360	kingdom	Heunggongvirae	31527794	94322	302	0.0032018	fail	4	pass	confirmed
Water3_021324	2731619	class	Caudoviricetes	14326078	94322	302	0.0032018	fail	4	pass	confirmed
Water3_021324	3044472	family	Orthoherpesviridae	KX689266	224384	0	0	fail	0	fail	not_confirmed
Water3_021324	3049953	species	Respirovirus_pneumoniae	NA	0	0	0	fail	0	fail	not_confirmed
Water3_022724	10239	superkingdom	Viruses	19662064	47678	187	0.00392214	fail	2	fail	not_confirmed
Water3_022724	129951	species	Human_mastadenovirus_C	MH121071.1	35981	1964	0.0545844	fail	14	pass	confirmed
Water3_022724	1982251	genus	Pahexavirus	JX262223	29348	227	0.00773477	fail	2	fail	not_confirmed
Water3_022724	2731360	kingdom	Heunggongvirae	31817470	47678	187	0.00392214	fail	2	fail	not_confirmed
Water3_022724	3044472	family	Orthoherpesviridae	GU179001	243724	88	0.000361064	fail	1	fail	not_confirmed

## Sheet: Appendix 3 Table 2
Appendix 3 Table 2. Failed reference mapping
Sample	Taxon ID	Taxon Level	Taxon Name	Best Reference	Reference length (bp)	Coverage length (bp)	Percent Coverage	Sufficient coverage (10%)	Number of distinct genome regions covered	Sufficient regions (3)	Confirmed
EHC_C19_7113C	2731360	kingdom	Heunggongvirae	31817470	47678	64	0.00134234	fail	1	fail	not_confirmed
EHC_C19_7114D	10847	species	Sinsheimervirus_phiX174	AF176027	5386	0	0	fail	0	fail	not_confirmed
EHC_C19_7114D	548681	order	Herpesvirales	NA	0	0	0	fail	0	fail	not_confirmed
EHC_C19_7114D	1977402	species	Inovirus_M13	AB334720	6407	266	0.0415171	fail	1	fail	not_confirmed
EHC_C19_7114D	2733316	species	Friunavirus_AbKT21III	MK278859.1	40898	71	0.00173603	fail	1	fail	not_confirmed
EHC_C19_7114D	3044472	family	Orthoherpesviridae	LS992247	171493	0	0	fail	0	fail	not_confirmed
EHC_C19_7115E	10375	genus	Lymphocryptovirus	LS992247	171493	0	0	fail	0	fail	not_confirmed
EHC_C19_7115E	548681	order	Herpesvirales	NA	0	0	0	fail	0	fail	not_confirmed
EHC_C19_7115E	1977402	species	Inovirus_M13	AB334720	6407	270	0.0421414	fail	2	fail	not_confirmed
EHC_C19_7115E	3044472	family	Orthoherpesviridae	KX689266	224384	0	0	fail	0	fail	not_confirmed
EHC_C19_7116F	1977402	species	Inovirus_M13	AB334720	6407	147	0.0229437	fail	1	fail	not_confirmed
EHC_C19_7116F	1980928	genus	Sepunavirus	KF021268	139928	150	0.00107198	fail	1	fail	not_confirmed
EHC_C19_7117G	10375	genus	Lymphocryptovirus	LS992247	171493	0	0	fail	0	fail	not_confirmed
EHC_C19_7117G	548681	order	Herpesvirales	NA	0	0	0	fail	0	fail	not_confirmed
EHC_C19_7117G	1147043	species	Staphylococcus_phage_StB20	JN700521	40917	312	0.00762519	fail	2	fail	not_confirmed
EHC_C19_7117G	3044472	family	Orthoherpesviridae	LS992247	171493	0	0	fail	0	fail	not_confirmed
EHC_C19_7117G	3052619	species	Pestivirus_bovis	LT837585	12295	35	0.00284669	fail	1	fail	not_confirmed
EHC_C19_7118H	10847	species	Sinsheimervirus_phiX174	AF176027	5386	150	0.02785	fail	1	fail	not_confirmed
EHC_C19_7119I	10375	genus	Lymphocryptovirus	LS992247	171493	0	0	fail	0	fail	not_confirmed
EHC_C19_7119I	10847	species	Sinsheimervirus_phiX174	NA	0	0	0	fail	0	fail	not_confirmed
EHC_C19_7119I	548681	order	Herpesvirales	NA	0	0	0	fail	0	fail	not_confirmed
EHC_C19_7119I	3044472	family	Orthoherpesviridae	ON960057.1	151117	0	0	fail	0	fail	not_confirmed
EHC_C19_7120J	1610872	species	Staphylococcus_phage_IME-SA4	KP735928	41843	318	0.00759984	fail	2	fail	not_confirmed
EHC_C19_7120J	1980931	species	Sepunavirus_IPLAC1C	KP027447	140961	199	0.00141174	fail	2	fail	not_confirmed
EHC_C19_7120J	3044472	family	Orthoherpesviridae	KX165321	158442	134	0.000845735	fail	1	fail	not_confirmed
EHC_C19_7121K	10847	species	Sinsheimervirus_phiX174	NA	0	0	0	fail	0	fail	not_confirmed
EHC_C19_7121K	1977402	species	Inovirus_M13	AB334720	6407	201	0.0313719	fail	1	fail	not_confirmed
EHC_C19_7122L	10375	genus	Lymphocryptovirus	LS992247	171493	0	0	fail	0	fail	not_confirmed
EHC_C19_7122L	10663	genus	Tequatrovirus	MK327937.1	170182	123	0.000722756	fail	1	fail	not_confirmed
EHC_C19_7122L	10847	species	Sinsheimervirus_phiX174	AF176027	5386	150	0.02785	fail	1	fail	not_confirmed
EHC_C19_7122L	548681	order	Herpesvirales	NA	0	0	0	fail	0	fail	not_confirmed
EHC_C19_7122L	2732396	kingdom	Orthornavirae	14734779	9950	53	0.00532663	fail	1	fail	not_confirmed
EHC_C19_7122L	2845092	species	Marfavirus_marfa	MN044033.1	168532	39	0.00023141	fail	1	fail	not_confirmed
EHC_C19_7122L	3044472	family	Orthoherpesviridae	ON960057.1	151117	0	0	fail	0	fail	not_confirmed
EHC_C19_7123M	10847	species	Sinsheimervirus_phiX174	AF176027	5386	150	0.02785	fail	1	fail	not_confirmed
EHC_C19_7123M	2733316	species	Friunavirus_AbKT21III	MK278859.1	40898	68	0.00166267	fail	1	fail	not_confirmed
EHC_C19_7123M	3049953	species	Respirovirus_pneumoniae	NA	0	0	0	fail	0	fail	not_confirmed
EHC_C19_7124N	10375	genus	Lymphocryptovirus	LS992247	171493	0	0	fail	0	fail	not_confirmed
EHC_C19_7124N	10847	species	Sinsheimervirus_phiX174	AF176027	5386	301	0.0558856	fail	2	fail	not_confirmed
EHC_C19_7124N	138950	species	Enterovirus_C	MZ092704.1	7411	161	0.0217245	fail	1	fail	not_confirmed
EHC_C19_7124N	548681	order	Herpesvirales	NA	0	0	0	fail	0	fail	not_confirmed
EHC_C19_7124N	1653394	genus	Mammarenavirus	NA	0	0	0	fail	0	fail	not_confirmed
EHC_C19_7124N	2955604	species	Chaovirus_ChaoS9	MK310226.1	55145	179	0.00324599	fail	2	fail	not_confirmed
EHC_C19_7124N	3044472	family	Orthoherpesviridae	KX689266	224384	0	0	fail	0	fail	not_confirmed
EHC_C19_7124N	3049953	species	Respirovirus_pneumoniae	NA	0	0	0	fail	0	fail	not_confirmed
EHC_C19_7124N	3052307	species	Mammarenavirus_guanaritoense	NA	0	0	0	fail	0	fail	not_confirmed
EHC_C19_7124N	3052310	species	Mammarenavirus_lassaense	NA	0	0	0	fail	0	fail	not_confirmed
EHC_C19_7124N	3052448	species	Orthobunyavirus_teteense	NA	0	0	0	fail	0	fail	not_confirmed
EHC_C19_7124N	3052518	species	Orthonairovirus_haemorrhagiae	NA	0	0	0	fail	0	fail	not_confirmed
EHC_C19_7125O	10375	genus	Lymphocryptovirus	LS992247	171493	0	0	fail	0	fail	not_confirmed
EHC_C19_7125O	10847	species	Sinsheimervirus_phiX174	AF176027	5386	150	0.02785	fail	1	fail	not_confirmed
EHC_C19_7125O	548681	order	Herpesvirales	NA	0	0	0	fail	0	fail	not_confirmed
EHC_C19_7125O	3044472	family	Orthoherpesviridae	KX689266	224384	0	0	fail	0	fail	not_confirmed
EHC_C19_7126P	10847	species	Sinsheimervirus_phiX174	AF176027	5386	136	0.0252506	fail	1	fail	not_confirmed
EHC_C19_7126P	548681	order	Herpesvirales	NA	0	0	0	fail	0	fail	not_confirmed
EHC_C19_7126P	1513257	species	Gammapapillomavirus_12	MF588719.1	7110	137	0.0192686	fail	1	fail	not_confirmed
EHC_C19_7126P	1977402	species	Inovirus_M13	AB334720	6407	232	0.0362104	fail	2	fail	not_confirmed
EHC_C19_7126P	2733316	species	Friunavirus_AbKT21III	MK278859.1	40898	81	0.00198054	fail	1	fail	not_confirmed
EHC_C19_7126P	3044472	family	Orthoherpesviridae	KX689266	224384	0	0	fail	0	fail	not_confirmed
EHC_C19_7127Q	10375	genus	Lymphocryptovirus	LS992247	171493	0	0	fail	0	fail	not_confirmed
EHC_C19_7127Q	10847	species	Sinsheimervirus_phiX174	AF176027	5386	0	0	fail	0	fail	not_confirmed
EHC_C19_7127Q	112229	species	Pepino_mosaic_virus	NA	0	0	0	fail	0	fail	not_confirmed
EHC_C19_7127Q	397544	species	Squash_vein_yellowing_virus	NA	0	0	0	fail	0	fail	not_confirmed
EHC_C19_7127Q	548681	order	Herpesvirales	NA	0	0	0	fail	0	fail	not_confirmed
EHC_C19_7127Q	1977402	species	Inovirus_M13	AB334720	6407	302	0.0471359	fail	1	fail	not_confirmed
EHC_C19_7127Q	1982577	species	Johnsonvirus_Ea92	KF806588	75568	115	0.00152181	fail	1	fail	not_confirmed
EHC_C19_7127Q	2169967	species	Escherichia_virus_DE3	EU078592	42925	311	0.0072452	fail	2	fail	not_confirmed
EHC_C19_7127Q	2845131	species	Colunavirus_CL2	KR905067	38751	81	0.00209027	fail	1	fail	not_confirmed
EHC_C19_7127Q	3044472	family	Orthoherpesviridae	ON960057.1	151117	0	0	fail	0	fail	not_confirmed
EHC_C19_7128R	10860	family	Inoviridae	AB334720	6407	383	0.0597784	fail	2	fail	not_confirmed
EHC_C19_7128R	548681	order	Herpesvirales	NA	0	0	0	fail	0	fail	not_confirmed
EHC_C19_7128R	1977402	species	Inovirus_M13	AB334720	6407	383	0.0597784	fail	2	fail	not_confirmed
EHC_C19_7128R	2732396	kingdom	Orthornavirae	14734779	9950	53	0.00532663	fail	1	fail	not_confirmed
EHC_C19_7128R	3044472	family	Orthoherpesviridae	KX689266	224384	0	0	fail	0	fail	not_confirmed
EHC_C19_7128R	3052310	species	Mammarenavirus_lassaense	NA	0	0	0	fail	0	fail	not_confirmed
EHC_C19_7128R	3052518	species	Orthonairovirus_haemorrhagiae	NA	0	0	0	fail	0	fail	not_confirmed
EHC_C19_7129S	3052448	species	Orthobunyavirus_teteense	NA	0	0	0	fail	0	fail	not_confirmed
EHC_C19_7130T	12188	species	White_clover_mosaic_virus	NC_003820	5845	397	0.0679213	fail	2	fail	not_confirmed
EHC_C19_7130T	29272	species	Turnip_vein-clearing_virus	NC_001873	6311	0	0	fail	0	fail	not_confirmed
EHC_C19_7130T	1653394	genus	Mammarenavirus	NA	0	0	0	fail	0	fail	not_confirmed
EHC_C19_7130T	3044472	family	Orthoherpesviridae	ON960057.1	151117	0	0	fail	0	fail	not_confirmed
EHC_C19_7130T	3052310	species	Mammarenavirus_lassaense	NA	0	0	0	fail	0	fail	not_confirmed
EHC_C19_7131U	464095	order	Picornavirales	NA	0	0	0	fail	0	fail	not_confirmed
EHC_C19_7132V	10847	species	Sinsheimervirus_phiX174	AF176027	5386	150	0.02785	fail	1	fail	not_confirmed
EHC_C19_7132V	11786	species	Murine_leukemia_virus	AF033811	8332	253	0.0303649	fail	2	fail	not_confirmed
EHC_C19_7132V	12253	species	Tomato_mosaic_virus	AF332868	6383	99	0.0155099	fail	1	fail	not_confirmed
EHC_C19_7132V	2844208	species	Tequatrovirus_kaw	MK373781.1	164987	0	0	fail	0	fail	not_confirmed
EHC_C19_7133W	10713	species	Enterobacteria_phage_phi80	JX871397	46150	411	0.00890574	fail	2	fail	not_confirmed
EHC_C19_7133W	12172	species	Shallot_latent_virus	AJ292226	8363	122	0.0145881	fail	1	fail	not_confirmed
EHC_C19_7133W	1977402	species	Inovirus_M13	AB334720	6407	253	0.0394881	fail	2	fail	not_confirmed
EHC_C19_7133W	2732396	kingdom	Orthornavirae	14734779	9950	53	0.00532663	fail	1	fail	not_confirmed
EHC_C19_7133W	3044472	family	Orthoherpesviridae	KX689266	224384	0	0	fail	0	fail	not_confirmed
EHC_C19_7134X	10847	species	Sinsheimervirus_phiX174	AF176027	5386	0	0	fail	0	fail	not_confirmed
EHC_C19_7134X	11709	species	Human_immunodeficiency_virus_2	D00835	11443	300	0.0262169	fail	2	fail	not_confirmed
EHC_C19_7134X	11786	species	Murine_leukemia_virus	AF033811	8332	118	0.0141623	fail	1	fail	not_confirmed
EHC_C19_7134X	45617	species	Human_endogenous_retrovirus_K	AY037928	9472	0	0	fail	0	fail	not_confirmed
EHC_C19_7134X	138950	species	Enterovirus_C	JF260922	7483	240	0.0320727	fail	2	fail	not_confirmed
EHC_C19_7134X	147711	species	Rhinovirus_A	FJ445147	7162	364	0.0508238	fail	1	fail	not_confirmed
EHC_C19_7134X	548681	order	Herpesvirales	NA	0	0	0	fail	0	fail	not_confirmed
EHC_C19_7134X	754067	species	Salicola_phage_CGphi29	HQ634153	40695	147	0.00361224	fail	1	fail	not_confirmed
EHC_C19_7134X	1653394	genus	Mammarenavirus	NA	0	0	0	fail	0	fail	not_confirmed
EHC_C19_7134X	1977402	species	Inovirus_M13	AB334720	6407	221	0.0344935	fail	2	fail	not_confirmed
EHC_C19_7134X	3044472	family	Orthoherpesviridae	KX689266	224384	0	0	fail	0	fail	not_confirmed
EHC_C19_7134X	3049953	species	Respirovirus_pneumoniae	NA	0	0	0	fail	0	fail	not_confirmed
EHC_C19_7134X	3052307	species	Mammarenavirus_guanaritoense	NA	0	0	0	fail	0	fail	not_confirmed
EHC_C19_7134X	3052310	species	Mammarenavirus_lassaense	NA	0	0	0	fail	0	fail	not_confirmed
EHC_C19_7134X	3052448	species	Orthobunyavirus_teteense	NA	0	0	0	fail	0	fail	not_confirmed
EHC_C19_7134X	3052518	species	Orthonairovirus_haemorrhagiae	NA	0	0	0	fail	0	fail	not_confirmed
EHC_C19_7135Y	10239	superkingdom	Viruses	29574154	36051	46	0.00127597	fail	1	fail	not_confirmed
EHC_C19_7135Y	10847	species	Sinsheimervirus_phiX174	AF176027	5386	0	0	fail	0	fail	not_confirmed
EHC_C19_7135Y	51680	species	Ribgrass_mosaic_virus	NC_002792	6311	0	0	fail	0	fail	not_confirmed
EHC_C19_7135Y	548681	order	Herpesvirales	NA	0	0	0	fail	0	fail	not_confirmed
EHC_C19_7135Y	2732396	kingdom	Orthornavirae	14734779	9950	51	0.00512563	fail	1	fail	not_confirmed
EHC_C19_7135Y	2733316	species	Friunavirus_AbKT21III	MK278859.1	40898	67	0.00163822	fail	1	fail	not_confirmed
EHC_C19_7135Y	2844208	species	Tequatrovirus_kaw	MK373781.1	164987	0	0	fail	0	fail	not_confirmed
EHC_C19_7135Y	3044472	family	Orthoherpesviridae	KX689266	224384	0	0	fail	0	fail	not_confirmed
EHC_C19_7136Z	10375	genus	Lymphocryptovirus	LS992247	171493	0	0	fail	0	fail	not_confirmed
EHC_C19_7136Z	548681	order	Herpesvirales	NA	0	0	0	fail	0	fail	not_confirmed
EHC_C19_7136Z	1868596	species	Pseudomonas_phage_MD8	KX198612	43277	262	0.00605402	fail	2	fail	not_confirmed
EHC_C19_7136Z	1982253	species	Pahexavirus_ATCC29399BT	JX262224	29516	328	0.0111126	fail	1	fail	not_confirmed
EHC_C19_7136Z	3044472	family	Orthoherpesviridae	KX689266	224384	0	0	fail	0	fail	not_confirmed
EHC_C19_7137A	10847	species	Sinsheimervirus_phiX174	AF176027	5386	0	0	fail	0	fail	not_confirmed
EHC_C19_7137A	11786	species	Murine_leukemia_virus	AF033811	8332	98	0.0117619	fail	1	fail	not_confirmed
EHC_C19_7137A	67082	species	BeAn_58058_virus	KY094066	163005	0	0	fail	0	fail	not_confirmed
EHC_C19_7137A	153135	genus	Gammaretrovirus	AF033811	8332	98	0.0117619	fail	1	fail	not_confirmed
EHC_C19_7137A	548681	order	Herpesvirales	NA	0	0	0	fail	0	fail	not_confirmed
EHC_C19_7137A	1977402	species	Inovirus_M13	AB334721	6407	422	0.0658655	fail	2	fail	not_confirmed
EHC_C19_7137A	3044472	family	Orthoherpesviridae	ON960057.1	151117	0	0	fail	0	fail	not_confirmed
EHC_C19_7138B	354328	species	Bell_pepper_alphaendornavirus	JN019858	14728	197	0.0133759	fail	2	fail	not_confirmed
EHC_C19_7138B	425279	species	Rehmannia_mosaic_virus	EF375551	6395	135	0.0211102	fail	1	fail	not_confirmed
EHC_C19_7139C	10847	species	Sinsheimervirus_phiX174	NA	0	0	0	fail	0	fail	not_confirmed
EHC_C19_7139C	12253	species	Tomato_mosaic_virus	AF332868	6383	180	0.0281999	fail	1	fail	not_confirmed
EHC_C19_7139C	67082	species	BeAn_58058_virus	KY094066	163005	232	0.00142327	fail	2	fail	not_confirmed
EHC_C19_7139C	3044472	family	Orthoherpesviridae	KX689266	224384	0	0	fail	0	fail	not_confirmed
EHC_C19_7140D	10847	species	Sinsheimervirus_phiX174	AF176027	5386	300	0.0557	fail	2	fail	not_confirmed
EHC_C19_7140D	12239	species	Pepper_mild_mottle_virus	M81413	6357	148	0.0232814	fail	1	fail	not_confirmed
EHC_C19_7140D	2733316	species	Friunavirus_AbKT21III	MK278859.1	40898	71	0.00173603	fail	1	fail	not_confirmed
EHC_C19_7140D	2844208	species	Tequatrovirus_kaw	MK373781.1	164987	0	0	fail	0	fail	not_confirmed
EHC_C19_7140D	3050245	species	Varicellovirus_bovinealpha5	NA	0	0	0	fail	0	fail	not_confirmed
EHC_C19_7142F	11786	species	Murine_leukemia_virus	AF033811	8332	61	0.00732117	fail	1	fail	not_confirmed
EHC_C19_7142F	157924	species	Streptococcus_phage_SM1	AY007505	34692	416	0.0119912	fail	2	fail	not_confirmed
EHC_C19_7142F	1826170	species	Tokyovirus_A1	AP017398	372707	139	0.000372947	fail	2	fail	not_confirmed
EHC_C19_7142F	3044472	family	Orthoherpesviridae	KX689266	224384	0	0	fail	0	fail	not_confirmed
EHC_C19_7143G	1147043	species	Staphylococcus_phage_StB20	JN700521	40917	260	0.00635433	fail	2	fail	not_confirmed
EHC_C19_7143G	1977402	species	Inovirus_M13	AB334720	6407	298	0.0465116	fail	2	fail	not_confirmed
EHC_C19_7143G	2956319	species	Pinnievirus_pinnie	MK494105.1	44842	31	0.000691316	fail	1	fail	not_confirmed
EHC_C19_7143G	2956695	species	Wizardvirus_tillybobjoe	MH669015.1	58677	0	0	fail	0	fail	not_confirmed
EHC_C19_7143G	3044472	family	Orthoherpesviridae	KX689266	224384	0	0	fail	0	fail	not_confirmed
EHC_C19_7143G	3050245	species	Varicellovirus_bovinealpha5	KY559403	137741	312	0.00226512	fail	2	fail	not_confirmed
EHC_C19_7144H	10375	genus	Lymphocryptovirus	LS992247	171493	0	0	fail	0	fail	not_confirmed
EHC_C19_7144H	10663	genus	Tequatrovirus	MK327946.1	168828	0	0	fail	0	fail	not_confirmed
EHC_C19_7144H	10847	species	Sinsheimervirus_phiX174	AF176027	5386	290	0.0538433	fail	2	fail	not_confirmed
EHC_C19_7144H	10861	genus	Inovirus	AB334720	6407	136	0.0212268	fail	1	fail	not_confirmed
EHC_C19_7144H	12302	species	Brome_mosaic_virus	J02042	2111	139	0.0658456	fail	2	fail	not_confirmed
EHC_C19_7144H	548681	order	Herpesvirales	NA	0	0	0	fail	0	fail	not_confirmed
EHC_C19_7144H	1197952	species	Rockefellervirus_IPLA5	JN192400	43581	206	0.00472683	fail	2	fail	not_confirmed
EHC_C19_7144H	1977402	species	Inovirus_M13	AB334720	6407	136	0.0212268	fail	1	fail	not_confirmed
EHC_C19_7144H	2732396	kingdom	Orthornavirae	14734779	9950	53	0.00532663	fail	1	fail	not_confirmed
EHC_C19_7144H	2844199	species	Tequatrovirus_gee4507	MK327946.1	168828	0	0	fail	0	fail	not_confirmed
EHC_C19_7144H	3044472	family	Orthoherpesviridae	KX689266	224384	0	0	fail	0	fail	not_confirmed
EHC_C19_7144H	3049952	species	Respirovirus_laryngotracheitidis	NA	0	0	0	fail	0	fail	not_confirmed
EHC_C19_7145I	51680	species	Ribgrass_mosaic_virus	NC_002792	6311	297	0.0470607	fail	2	fail	not_confirmed
EHC_C19_7145I	3044472	family	Orthoherpesviridae	GU179001	243724	49	0.000201047	fail	1	fail	not_confirmed
EHC_C19_7197I	447909	species	Geobacillus_virus_E2	DQ453159	40863	150	0.0036708	fail	1	fail	not_confirmed
EHC_C19_7197I	1982102	species	Bernalvirus_bernal13	KJ510413	42392	0	0	fail	0	fail	not_confirmed
EHC_C19_7198J	10663	genus	Tequatrovirus	MK373781.1	164987	30	0.000181833	fail	1	fail	not_confirmed
EHC_C19_7198J	10847	species	Sinsheimervirus_phiX174	AF176027	5386	150	0.02785	fail	1	fail	not_confirmed
EHC_C19_7198J	10861	genus	Inovirus	AB334720	6407	441	0.068831	fail	1	fail	not_confirmed
EHC_C19_7198J	12235	species	Cucumber_green_mottle_mosaic_virus	D12505	6424	149	0.0231943	fail	1	fail	not_confirmed
EHC_C19_7198J	12239	species	Pepper_mild_mottle_virus	M81413	6357	300	0.0471921	fail	2	fail	not_confirmed
EHC_C19_7198J	12242	species	Tobacco_mosaic_virus	NC_001367	6395	253	0.0395622	fail	2	fail	not_confirmed
EHC_C19_7198J	29272	species	Turnip_vein-clearing_virus	NC_001873	6311	150	0.023768	fail	1	fail	not_confirmed
EHC_C19_7198J	354328	species	Bell_pepper_alphaendornavirus	KX977569	14714	275	0.0186897	fail	2	fail	not_confirmed
EHC_C19_7198J	368735	species	Bell_pepper_mottle_virus	DQ355023	6375	223	0.0349804	fail	2	fail	not_confirmed
EHC_C19_7198J	590403	species	Red_clover_vein_mosaic_virus	NC_012210	8604	103	0.0119712	fail	1	fail	not_confirmed
EHC_C19_7198J	1147044	species	Staphylococcus_phage_StB27	JN700519	40071	226	0.00563999	fail	1	fail	not_confirmed
EHC_C19_7198J	1188792	species	Phaseolus_vulgaris_alphaendornavirus_1	AB719397	13908	269	0.0193414	fail	2	fail	not_confirmed
EHC_C19_7198J	1711684	species	Hot_pepper_alphaendornavirus	KR080326	14729	188	0.0127639	fail	1	fail	not_confirmed
EHC_C19_7198J	1732064	species	Staphylococcus_phage_StB20-like	KT429161	40670	183	0.00449963	fail	2	fail	not_confirmed
EHC_C19_7198J	1977402	species	Inovirus_M13	AB334720	6407	441	0.068831	fail	1	fail	not_confirmed
EHC_C19_7198J	2733316	species	Friunavirus_AbKT21III	MK278859.1	40898	82	0.00200499	fail	1	fail	not_confirmed
EHC_C19_7198J	2844199	species	Tequatrovirus_gee4507	MK327937.1	170182	85	0.000499465	fail	1	fail	not_confirmed
EHC_C19_7198J	2844208	species	Tequatrovirus_kaw	MK373781.1	164987	30	0.000181833	fail	1	fail	not_confirmed
EHC_C19_7198J	2845458	species	Skunavirus_S0139	KP793134	30116	112	0.00371895	fail	1	fail	not_confirmed
EHC_C19_7198J	2955248	species	Alphachrysovirus_perseae	KJ418376	2857	256	0.0896045	fail	2	fail	not_confirmed
EHC_C19_7198J	3044472	family	Orthoherpesviridae	ON960057.1	151117	0	0	fail	0	fail	not_confirmed
EHC_C19_7198J	3049952	species	Respirovirus_laryngotracheitidis	NA	0	0	0	fail	0	fail	not_confirmed
EHC_C19_7198J	3052518	species	Orthonairovirus_haemorrhagiae	NA	0	0	0	fail	0	fail	not_confirmed
EHC_C19_7198J	3052619	species	Pestivirus_bovis	NA	0	0	0	fail	0	fail	not_confirmed
EHC_C19_7199K	10375	genus	Lymphocryptovirus	LS992247	171493	0	0	fail	0	fail	not_confirmed
EHC_C19_7199K	10663	genus	Tequatrovirus	MK327946.1	168828	0	0	fail	0	fail	not_confirmed
EHC_C19_7199K	10847	species	Sinsheimervirus_phiX174	AF176027	5386	43	0.00798366	fail	1	fail	not_confirmed
EHC_C19_7199K	47900	species	Garlic_common_latent_virus	NA	0	0	0	fail	0	fail	not_confirmed
EHC_C19_7199K	548681	order	Herpesvirales	NA	0	0	0	fail	0	fail	not_confirmed
EHC_C19_7199K	1761477	species	Tomato_brown_rugose_fruit_virus	KT383474	6393	253	0.0395745	fail	2	fail	not_confirmed
EHC_C19_7199K	1982251	genus	Pahexavirus	FJ706172	29017	260	0.00896026	fail	2	fail	not_confirmed
EHC_C19_7199K	2733316	species	Friunavirus_AbKT21III	MK278859.1	40898	67	0.00163822	fail	1	fail	not_confirmed
EHC_C19_7199K	3044472	family	Orthoherpesviridae	KX689266	224384	0	0	fail	0	fail	not_confirmed
EHC_C19_7218D	10375	genus	Lymphocryptovirus	LS992247	171493	0	0	fail	0	fail	not_confirmed
EHC_C19_7218D	10847	species	Sinsheimervirus_phiX174	AF176027	5386	195	0.036205	fail	2	fail	not_confirmed
EHC_C19_7218D	11676	species	Human_immunodeficiency_virus_1	NA	0	0	0	fail	0	fail	not_confirmed
EHC_C19_7218D	12242	species	Tobacco_mosaic_virus	FR878069	6392	86	0.0134543	fail	1	fail	not_confirmed
EHC_C19_7218D	67082	species	BeAn_58058_virus	KY094066	163005	0	0	fail	0	fail	not_confirmed
EHC_C19_7218D	548681	order	Herpesvirales	NA	0	0	0	fail	0	fail	not_confirmed
EHC_C19_7218D	1871687	species	Lactococcus_phage_63301	KX456211	32409	134	0.00413465	fail	1	fail	not_confirmed
EHC_C19_7218D	2732396	kingdom	Orthornavirae	14734779	9950	68	0.00683417	fail	1	fail	not_confirmed
EHC_C19_7218D	3044472	family	Orthoherpesviridae	KX689266	224384	0	0	fail	0	fail	not_confirmed
EHC_C19_7219E	10847	species	Sinsheimervirus_phiX174	AF176027	5386	0	0	fail	0	fail	not_confirmed
EHC_C19_7219E	447909	species	Geobacillus_virus_E2	DQ453159	40863	238	0.00582434	fail	2	fail	not_confirmed
EHC_C19_7219E	1977402	species	Inovirus_M13	AB334720	6407	358	0.0558764	fail	2	fail	not_confirmed
EHC_C19_7219E	2845669	species	Myohalovirus_phiCh1	AF440695	58498	217	0.00370953	fail	2	fail	not_confirmed
EHC_C19_7220F	10847	species	Sinsheimervirus_phiX174	AF176027	5386	148	0.0274786	fail	1	fail	not_confirmed
EHC_C19_7220F	548681	order	Herpesvirales	NA	0	0	0	fail	0	fail	not_confirmed
EHC_C19_7220F	573591	species	Stenotrophomonas_phage_S1	EU849489	40287	117	0.00290416	fail	1	fail	not_confirmed
EHC_C19_7220F	1977402	species	Inovirus_M13	AB334720	6407	435	0.0678945	fail	1	fail	not_confirmed
EHC_C19_7220F	1982286	species	Pahexavirus_PHL113M01	JX570713	29200	132	0.00452055	fail	1	fail	not_confirmed
EHC_C19_7220F	2732396	kingdom	Orthornavirae	14734779	9950	50	0.00502513	fail	1	fail	not_confirmed
EHC_C19_7220F	3044472	family	Orthoherpesviridae	KX165321	158442	241	0.00152106	fail	2	fail	not_confirmed
EHC_C19_7221G	10847	species	Sinsheimervirus_phiX174	AF176027	5386	0	0	fail	0	fail	not_confirmed
EHC_C19_7221G	1623305	genus	Skunavirus	AF009630	31754	150	0.00472381	fail	1	fail	not_confirmed
EHC_C19_7221G	2732396	kingdom	Orthornavirae	14734779	9950	53	0.00532663	fail	1	fail	not_confirmed
EHC_C19_7221G	2733649	species	Minipunavirus_MP2	KX078568	39616	68	0.00171648	fail	1	fail	not_confirmed
EHC_C19_7221G	2733978	species	Yushanvirus_Spp001	KJ002054	54791	0	0	fail	0	fail	not_confirmed
EHC_C19_7221G	3044472	family	Orthoherpesviridae	KX689266	224384	0	0	fail	0	fail	not_confirmed
EHC_C19_7222H	10847	species	Sinsheimervirus_phiX174	NA	0	0	0	fail	0	fail	not_confirmed
EHC_C19_7222H	464095	order	Picornavirales	NA	0	0	0	fail	0	fail	not_confirmed
EHC_C19_7222H	548681	order	Herpesvirales	NA	0	0	0	fail	0	fail	not_confirmed
EHC_C19_7222H	1732064	species	Staphylococcus_phage_StB20-like	KT429161	40670	338	0.00831079	fail	2	fail	not_confirmed
EHC_C19_7222H	1977402	species	Inovirus_M13	AB334720	6407	187	0.0291868	fail	1	fail	not_confirmed
EHC_C19_7222H	2732591	species	Andhravirus_andhra	MH972261.1	18376	211	0.0114824	fail	2	fail	not_confirmed
EHC_C19_7222H	3044472	family	Orthoherpesviridae	KX165321	158442	134	0.000845735	fail	1	fail	not_confirmed
EHC_C19_7222H	3052619	species	Pestivirus_bovis	LT837585	12295	35	0.00284669	fail	1	fail	not_confirmed
EHC_C19_7223I	10847	species	Sinsheimervirus_phiX174	AF176027	5386	141	0.026179	fail	1	fail	not_confirmed
EHC_C19_7223I	680287	genus	Rosenblumvirus	MW286254.1	17987	0	0	fail	0	fail	not_confirmed
EHC_C19_7223I	2846259	species	Rockefellervirus_IME134801	KY653120	42371	465	0.0109745	fail	2	fail	not_confirmed
EHC_C19_7223I	2946794	genus	Amginevirus	KY087993	61812	0	0	fail	0	fail	not_confirmed
EHC_C19_7223I	3044472	family	Orthoherpesviridae	KX689266	224384	0	0	fail	0	fail	not_confirmed
EHC_C19_7224J	10375	genus	Lymphocryptovirus	LS992247	171493	0	0	fail	0	fail	not_confirmed
EHC_C19_7224J	45617	species	Human_endogenous_retrovirus_K	AY037928	9472	150	0.0158361	fail	1	fail	not_confirmed
EHC_C19_7224J	1977402	species	Inovirus_M13	AB334720	6407	329	0.0513501	fail	2	fail	not_confirmed
EHC_C19_7224J	2844208	species	Tequatrovirus_kaw	MK373781.1	164987	0	0	fail	0	fail	not_confirmed
EHC_C19_7224J	3044472	family	Orthoherpesviridae	KX689266	224384	0	0	fail	0	fail	not_confirmed
EHC_C19_7225K	10663	genus	Tequatrovirus	MK327945.1	168363	82	0.000487043	fail	1	fail	not_confirmed
EHC_C19_7225K	10847	species	Sinsheimervirus_phiX174	AF176027	5386	150	0.02785	fail	1	fail	not_confirmed
EHC_C19_7225K	2733316	species	Friunavirus_AbKT21III	MK278859.1	40898	67	0.00163822	fail	1	fail	not_confirmed
EHC_C19_7225K	2843419	genus	Marfavirus	MN106245.1	170423	66	0.000387272	fail	2	fail	not_confirmed
EHC_C19_7225K	3044472	family	Orthoherpesviridae	ON960057.1	151117	0	0	fail	0	fail	not_confirmed
EHC_C19_7226L	10375	genus	Lymphocryptovirus	LS992247	171493	0	0	fail	0	fail	not_confirmed
EHC_C19_7226L	10847	species	Sinsheimervirus_phiX174	AF176027	5386	139	0.0258076	fail	2	fail	not_confirmed
EHC_C19_7226L	548681	order	Herpesvirales	NA	0	0	0	fail	0	fail	not_confirmed
EHC_C19_7226L	2733316	species	Friunavirus_AbKT21III	MK278859.1	40898	84	0.00205389	fail	1	fail	not_confirmed
EHC_C19_7226L	2844208	species	Tequatrovirus_kaw	MK373781.1	164987	0	0	fail	0	fail	not_confirmed
EHC_C19_7226L	3044472	family	Orthoherpesviridae	KX689266	224384	0	0	fail	0	fail	not_confirmed
EHC_C19_7226L	3052448	species	Orthobunyavirus_teteense	NA	0	0	0	fail	0	fail	not_confirmed
EHC_C19_7227M	10847	species	Sinsheimervirus_phiX174	AF176027	5386	348	0.064612	fail	2	fail	not_confirmed
EHC_C19_7227M	3044472	family	Orthoherpesviridae	ON960057.1	151117	0	0	fail	0	fail	not_confirmed
EHC_C19_7227M	3050299	species	Lymphocryptovirus_humangamma4	LS992247	171493	0	0	fail	0	fail	not_confirmed
EHC_C19_7229O	548681	order	Herpesvirales	NC_055235	170275	97	0.000569667	fail	1	fail	not_confirmed
EHC_C19_7229O	1197952	species	Rockefellervirus_IPLA5	JN192400	43581	150	0.00344187	fail	1	fail	not_confirmed
EHC_C19_7229O	1923133	species	Hubei_picorna-like_virus_51	KX883953	8905	381	0.042785	fail	2	fail	not_confirmed
EHC_C19_7229O	1977402	species	Inovirus_M13	AB334720	6407	361	0.0563446	fail	2	fail	not_confirmed
EHC_C19_7229O	2733316	species	Friunavirus_AbKT21III	MK278859.1	40898	67	0.00163822	fail	1	fail	not_confirmed
EHC_C19_7229O	2956327	species	Porrectionivirus_p12J	AY374414	7118	45	0.006322	fail	1	fail	not_confirmed
EHC_C19_7229O	3044472	family	Orthoherpesviridae	ON960057.1	151117	0	0	fail	0	fail	not_confirmed
EHC_C19_7230P	10375	genus	Lymphocryptovirus	LS992247	171493	0	0	fail	0	fail	not_confirmed
EHC_C19_7230P	548681	order	Herpesvirales	NC_055235	170275	87	0.000510938	fail	1	fail	not_confirmed
EHC_C19_7230P	1147042	species	Staphylococcus_phage_StB12	JN700520	44714	151	0.00337702	fail	1	fail	not_confirmed
EHC_C19_7230P	1169032	species	Wasabi_mottle_virus	AB017503	6298	0	0	fail	0	fail	not_confirmed
EHC_C19_7230P	1977402	species	Inovirus_M13	AB334720	6407	157	0.0245044	fail	1	fail	not_confirmed
EHC_C19_7230P	2732677	genus	Berlinvirus	EU734171	39816	0	0	fail	0	fail	not_confirmed
EHC_C19_7230P	3044472	family	Orthoherpesviridae	KX689266	224384	0	0	fail	0	fail	not_confirmed
EHC_C19_7231Q	10847	species	Sinsheimervirus_phiX174	AF176027	5386	150	0.02785	fail	1	fail	not_confirmed
EHC_C19_7231Q	12242	species	Tobacco_mosaic_virus	FR878069	6392	203	0.0317584	fail	2	fail	not_confirmed
EHC_C19_7231Q	67082	species	BeAn_58058_virus	KY094066	163005	260	0.00159504	fail	2	fail	not_confirmed
EHC_C19_7231Q	1977402	species	Inovirus_M13	AB334720	6407	172	0.0268456	fail	1	fail	not_confirmed
EHC_C19_7231Q	2011079	species	Subteminivirus_SMA7	HG007973	7069	0	0	fail	0	fail	not_confirmed
EHC_C19_7231Q	2844208	species	Tequatrovirus_kaw	MK373781.1	164987	285	0.00172741	fail	2	fail	not_confirmed
EHC_C19_7233S	10663	genus	Tequatrovirus	MK327945.1	168363	85	0.000504862	fail	1	fail	not_confirmed
EHC_C19_7233S	10847	species	Sinsheimervirus_phiX174	AF176027	5386	300	0.0557	fail	2	fail	not_confirmed
EHC_C19_7233S	35281	species	Paprika_mild_mottle_virus	AB089381	6524	283	0.0433783	fail	1	fail	not_confirmed
EHC_C19_7233S	1977402	species	Inovirus_M13	AB334720	6407	87	0.0135789	fail	1	fail	not_confirmed
EHC_C19_7233S	2732591	species	Andhravirus_andhra	KY442063	18546	288	0.015529	fail	2	fail	not_confirmed
EHC_C19_7233S	2844199	species	Tequatrovirus_gee4507	MK327946.1	168828	0	0	fail	0	fail	not_confirmed
EHC_C19_7233S	2955248	species	Alphachrysovirus_perseae	KJ418374	3421	55	0.0160772	fail	1	fail	not_confirmed
EHC_C19_7233S	3044472	family	Orthoherpesviridae	KX689266	224384	0	0	fail	0	fail	not_confirmed
EHC_C19_7233S	3052310	species	Mammarenavirus_lassaense	NA	0	0	0	fail	0	fail	not_confirmed
EHC_C19_7234T	129951	species	Human_mastadenovirus_C	MH121115.1	36091	226	0.00626195	fail	2	fail	not_confirmed
EHC_C19_7234T	1977402	species	Inovirus_M13	AB334720	6407	274	0.0427657	fail	2	fail	not_confirmed
EHC_C19_7234T	2732396	kingdom	Orthornavirae	14734779	9950	53	0.00532663	fail	1	fail	not_confirmed
EHC_C19_7234T	3044472	family	Orthoherpesviridae	KX689266	224384	0	0	fail	0	fail	not_confirmed
EHC_C19_7235U	10663	genus	Tequatrovirus	MK373781.1	164987	0	0	fail	0	fail	not_confirmed
EHC_C19_7235U	2844199	species	Tequatrovirus_gee4507	MK327937.1	170182	96	0.000564102	fail	1	fail	not_confirmed
EHC_C19_7245E	10375	genus	Lymphocryptovirus	LS992247	171493	0	0	fail	0	fail	not_confirmed
EHC_C19_7245E	548681	order	Herpesvirales	NA	0	0	0	fail	0	fail	not_confirmed
EHC_C19_7245E	1513256	species	Gammapapillomavirus_11	JX413105	7252	134	0.0184777	fail	1	fail	not_confirmed
EHC_C19_7245E	3044472	family	Orthoherpesviridae	KX689266	224384	0	0	fail	0	fail	not_confirmed
EHC_C19_7304L	10847	species	Sinsheimervirus_phiX174	AF176027	5386	300	0.0557	fail	2	fail	not_confirmed
EHC_C19_7304L	186532	genus	Ceduovirus	L33769	22195	150	0.00675828	fail	1	fail	not_confirmed
EHC_C19_7304L	3052619	species	Pestivirus_bovis	NA	0	0	0	fail	0	fail	not_confirmed
EHC_C19_7322D	10239	superkingdom	Viruses	1036385	94322	97	0.00102839	fail	1	fail	not_confirmed
EHC_C19_7322D	10663	genus	Tequatrovirus	MK373781.1	164987	0	0	fail	0	fail	not_confirmed
EHC_C19_7322D	2731360	kingdom	Heunggongvirae	31527794	94322	97	0.00102839	fail	1	fail	not_confirmed
EHC_C19_7322D	2731619	class	Caudoviricetes	14326078	94322	97	0.00102839	fail	1	fail	not_confirmed
Water1_012324	10375	genus	Lymphocryptovirus	LS992247	171493	0	0	fail	0	fail	not_confirmed
Water1_012324	548681	order	Herpesvirales	NA	0	0	0	fail	0	fail	not_confirmed
Water1_012324	3044472	family	Orthoherpesviridae	KX689266	224384	0	0	fail	0	fail	not_confirmed
Water1_021324	548681	order	Herpesvirales	NA	0	0	0	fail	0	fail	not_confirmed
Water1_021324	3044472	family	Orthoherpesviridae	KX689266	224384	0	0	fail	0	fail	not_confirmed
Water1_022724	10847	species	Sinsheimervirus_phiX174	AF176027	5386	0	0	fail	0	fail	not_confirmed
Water1_022724	548681	order	Herpesvirales	NA	0	0	0	fail	0	fail	not_confirmed
Water1_022724	1623303	genus	Brussowvirus	AY699705	34704	143	0.00412056	fail	1	fail	not_confirmed
Water1_022724	1977402	species	Inovirus_M13	GQ153917	6407	275	0.0429218	fail	1	fail	not_confirmed
Water1_022724	1982251	genus	Pahexavirus	DQ431235	29739	278	0.00934799	fail	2	fail	not_confirmed
Water1_022724	2845092	species	Marfavirus_marfa	MN044033.1	168532	37	0.000219543	fail	1	fail	not_confirmed
Water1_022724	3044472	family	Orthoherpesviridae	ON960057.1	151117	0	0	fail	0	fail	not_confirmed
Water2_021324	10239	superkingdom	Viruses	19662064	47678	72	0.00151013	fail	1	fail	not_confirmed
Water2_021324	10375	genus	Lymphocryptovirus	LS992247	171493	0	0	fail	0	fail	not_confirmed
Water2_021324	10847	species	Sinsheimervirus_phiX174	AF176027	5386	130	0.0241367	fail	1	fail	not_confirmed
Water2_021324	548681	order	Herpesvirales	NA	0	0	0	fail	0	fail	not_confirmed
Water2_021324	1985731	species	Stubburvirus_LKA1	AM265639	41593	159	0.00382276	fail	1	fail	not_confirmed
Water2_021324	2731360	kingdom	Heunggongvirae	31817470	47678	72	0.00151013	fail	1	fail	not_confirmed
Water2_022724	10239	superkingdom	Viruses	1036385	94322	66	0.000699731	fail	1	fail	not_confirmed
Water2_022724	10847	species	Sinsheimervirus_phiX174	NA	0	0	0	fail	0	fail	not_confirmed
Water2_022724	2731360	kingdom	Heunggongvirae	31527794	94322	66	0.000699731	fail	1	fail	not_confirmed
Water2_022724	2844208	species	Tequatrovirus_kaw	MK373781.1	164987	0	0	fail	0	fail	not_confirmed
Water2_022724	3044472	family	Orthoherpesviridae	KX689266	224384	0	0	fail	0	fail	not_confirmed
Water2_022924	548681	order	Herpesvirales	NA	0	0	0	fail	0	fail	not_confirmed
Water2_022924	2733316	species	Friunavirus_AbKT21III	MK278859.1	40898	85	0.00207834	fail	1	fail	not_confirmed
Water2_022924	3044472	family	Orthoherpesviridae	LS992247	171493	0	0	fail	0	fail	not_confirmed
Water3_012324	10847	species	Sinsheimervirus_phiX174	NA	0	0	0	fail	0	fail	not_confirmed
Water3_012324	2733316	species	Friunavirus_AbKT21III	MK278859.1	40898	69	0.00168712	fail	1	fail	not_confirmed
Water3_012324	3044472	family	Orthoherpesviridae	LS992247	171493	0	0	fail	0	fail	not_confirmed
Water3_021324	10663	genus	Tequatrovirus	MK327937.1	170182	73	0.000428953	fail	1	fail	not_confirmed
Water3_021324	10847	species	Sinsheimervirus_phiX174	NA	0	0	0	fail	0	fail	not_confirmed
Water3_021324	337043	species	Alphapapillomavirus_4	AB361563	7848	225	0.0286697	fail	1	fail	not_confirmed
Water3_021324	1977402	species	Inovirus_M13	AB334720	6407	273	0.0426096	fail	2	fail	not_confirmed
Water3_021324	1982251	genus	Pahexavirus	JX262221	29505	262	0.00887985	fail	2	fail	not_confirmed
Water3_021324	3044472	family	Orthoherpesviridae	KX689266	224384	0	0	fail	0	fail	not_confirmed
Water3_021324	3049953	species	Respirovirus_pneumoniae	NA	0	0	0	fail	0	fail	not_confirmed
Water3_022724	10239	superkingdom	Viruses	19662064	47678	187	0.00392214	fail	2	fail	not_confirmed
Water3_022724	1982251	genus	Pahexavirus	JX262223	29348	227	0.00773477	fail	2	fail	not_confirmed
Water3_022724	2731360	kingdom	Heunggongvirae	31817470	47678	187	0.00392214	fail	2	fail	not_confirmed
Water3_022724	3044472	family	Orthoherpesviridae	GU179001	243724	88	0.000361064	fail	1	fail	not_confirmed

## Sheet: Appendix 3 Table 3
Appendix 3 Table 3. Zero mapped reads
Sample	Taxon ID	Taxon Level	Taxon Name	Best Reference	Reference length (bp)	Coverage length (bp)	Percent Coverage	Sufficient coverage (10%)	Number of distinct genome regions covered	Sufficient regions (3)	Confirmed
EHC_C19_7114D	10847	species	Sinsheimervirus_phiX174	AF176027	5386	0	0	fail	0	fail	not_confirmed
EHC_C19_7114D	548681	order	Herpesvirales	NA	0	0	0	fail	0	fail	not_confirmed
EHC_C19_7114D	3044472	family	Orthoherpesviridae	LS992247	171493	0	0	fail	0	fail	not_confirmed
EHC_C19_7115E	10375	genus	Lymphocryptovirus	LS992247	171493	0	0	fail	0	fail	not_confirmed
EHC_C19_7115E	548681	order	Herpesvirales	NA	0	0	0	fail	0	fail	not_confirmed
EHC_C19_7115E	3044472	family	Orthoherpesviridae	KX689266	224384	0	0	fail	0	fail	not_confirmed
EHC_C19_7117G	10375	genus	Lymphocryptovirus	LS992247	171493	0	0	fail	0	fail	not_confirmed
EHC_C19_7117G	548681	order	Herpesvirales	NA	0	0	0	fail	0	fail	not_confirmed
EHC_C19_7117G	3044472	family	Orthoherpesviridae	LS992247	171493	0	0	fail	0	fail	not_confirmed
EHC_C19_7119I	10375	genus	Lymphocryptovirus	LS992247	171493	0	0	fail	0	fail	not_confirmed
EHC_C19_7119I	10847	species	Sinsheimervirus_phiX174	NA	0	0	0	fail	0	fail	not_confirmed
EHC_C19_7119I	548681	order	Herpesvirales	NA	0	0	0	fail	0	fail	not_confirmed
EHC_C19_7119I	3044472	family	Orthoherpesviridae	ON960057.1	151117	0	0	fail	0	fail	not_confirmed
EHC_C19_7121K	10847	species	Sinsheimervirus_phiX174	NA	0	0	0	fail	0	fail	not_confirmed
EHC_C19_7122L	10375	genus	Lymphocryptovirus	LS992247	171493	0	0	fail	0	fail	not_confirmed
EHC_C19_7122L	548681	order	Herpesvirales	NA	0	0	0	fail	0	fail	not_confirmed
EHC_C19_7122L	3044472	family	Orthoherpesviridae	ON960057.1	151117	0	0	fail	0	fail	not_confirmed
EHC_C19_7123M	3049953	species	Respirovirus_pneumoniae	NA	0	0	0	fail	0	fail	not_confirmed
EHC_C19_7124N	10375	genus	Lymphocryptovirus	LS992247	171493	0	0	fail	0	fail	not_confirmed
EHC_C19_7124N	548681	order	Herpesvirales	NA	0	0	0	fail	0	fail	not_confirmed
EHC_C19_7124N	1653394	genus	Mammarenavirus	NA	0	0	0	fail	0	fail	not_confirmed
EHC_C19_7124N	3044472	family	Orthoherpesviridae	KX689266	224384	0	0	fail	0	fail	not_confirmed
EHC_C19_7124N	3049953	species	Respirovirus_pneumoniae	NA	0	0	0	fail	0	fail	not_confirmed
EHC_C19_7124N	3052307	species	Mammarenavirus_guanaritoense	NA	0	0	0	fail	0	fail	not_confirmed
EHC_C19_7124N	3052310	species	Mammarenavirus_lassaense	NA	0	0	0	fail	0	fail	not_confirmed
EHC_C19_7124N	3052448	species	Orthobunyavirus_teteense	NA	0	0	0	fail	0	fail	not_confirmed
EHC_C19_7124N	3052518	species	Orthonairovirus_haemorrhagiae	NA	0	0	0	fail	0	fail	not_confirmed
EHC_C19_7125O	10375	genus	Lymphocryptovirus	LS992247	171493	0	0	fail	0	fail	not_confirmed
EHC_C19_7125O	548681	order	Herpesvirales	NA	0	0	0	fail	0	fail	not_confirmed
EHC_C19_7125O	3044472	family	Orthoherpesviridae	KX689266	224384	0	0	fail	0	fail	not_confirmed
EHC_C19_7126P	548681	order	Herpesvirales	NA	0	0	0	fail	0	fail	not_confirmed
EHC_C19_7126P	3044472	family	Orthoherpesviridae	KX689266	224384	0	0	fail	0	fail	not_confirmed
EHC_C19_7127Q	10375	genus	Lymphocryptovirus	LS992247	171493	0	0	fail	0	fail	not_confirmed
EHC_C19_7127Q	10847	species	Sinsheimervirus_phiX174	AF176027	5386	0	0	fail	0	fail	not_confirmed
EHC_C19_7127Q	112229	species	Pepino_mosaic_virus	NA	0	0	0	fail	0	fail	not_confirmed
EHC_C19_7127Q	397544	species	Squash_vein_yellowing_virus	NA	0	0	0	fail	0	fail	not_confirmed
EHC_C19_7127Q	548681	order	Herpesvirales	NA	0	0	0	fail	0	fail	not_confirmed
EHC_C19_7127Q	3044472	family	Orthoherpesviridae	ON960057.1	151117	0	0	fail	0	fail	not_confirmed
EHC_C19_7128R	548681	order	Herpesvirales	NA	0	0	0	fail	0	fail	not_confirmed
EHC_C19_7128R	3044472	family	Orthoherpesviridae	KX689266	224384	0	0	fail	0	fail	not_confirmed
EHC_C19_7128R	3052310	species	Mammarenavirus_lassaense	NA	0	0	0	fail	0	fail	not_confirmed
EHC_C19_7128R	3052518	species	Orthonairovirus_haemorrhagiae	NA	0	0	0	fail	0	fail	not_confirmed
EHC_C19_7129S	3052448	species	Orthobunyavirus_teteense	NA	0	0	0	fail	0	fail	not_confirmed
EHC_C19_7130T	29272	species	Turnip_vein-clearing_virus	NC_001873	6311	0	0	fail	0	fail	not_confirmed
EHC_C19_7130T	1653394	genus	Mammarenavirus	NA	0	0	0	fail	0	fail	not_confirmed
EHC_C19_7130T	3044472	family	Orthoherpesviridae	ON960057.1	151117	0	0	fail	0	fail	not_confirmed
EHC_C19_7130T	3052310	species	Mammarenavirus_lassaense	NA	0	0	0	fail	0	fail	not_confirmed
EHC_C19_7131U	464095	order	Picornavirales	NA	0	0	0	fail	0	fail	not_confirmed
EHC_C19_7132V	2844208	species	Tequatrovirus_kaw	MK373781.1	164987	0	0	fail	0	fail	not_confirmed
EHC_C19_7133W	3044472	family	Orthoherpesviridae	KX689266	224384	0	0	fail	0	fail	not_confirmed
EHC_C19_7134X	10847	species	Sinsheimervirus_phiX174	AF176027	5386	0	0	fail	0	fail	not_confirmed
EHC_C19_7134X	45617	species	Human_endogenous_retrovirus_K	AY037928	9472	0	0	fail	0	fail	not_confirmed
EHC_C19_7134X	548681	order	Herpesvirales	NA	0	0	0	fail	0	fail	not_confirmed
EHC_C19_7134X	1653394	genus	Mammarenavirus	NA	0	0	0	fail	0	fail	not_confirmed
EHC_C19_7134X	3044472	family	Orthoherpesviridae	KX689266	224384	0	0	fail	0	fail	not_confirmed
EHC_C19_7134X	3049953	species	Respirovirus_pneumoniae	NA	0	0	0	fail	0	fail	not_confirmed
EHC_C19_7134X	3052307	species	Mammarenavirus_guanaritoense	NA	0	0	0	fail	0	fail	not_confirmed
EHC_C19_7134X	3052310	species	Mammarenavirus_lassaense	NA	0	0	0	fail	0	fail	not_confirmed
EHC_C19_7134X	3052448	species	Orthobunyavirus_teteense	NA	0	0	0	fail	0	fail	not_confirmed
EHC_C19_7134X	3052518	species	Orthonairovirus_haemorrhagiae	NA	0	0	0	fail	0	fail	not_confirmed
EHC_C19_7135Y	10847	species	Sinsheimervirus_phiX174	AF176027	5386	0	0	fail	0	fail	not_confirmed
EHC_C19_7135Y	51680	species	Ribgrass_mosaic_virus	NC_002792	6311	0	0	fail	0	fail	not_confirmed
EHC_C19_7135Y	548681	order	Herpesvirales	NA	0	0	0	fail	0	fail	not_confirmed
EHC_C19_7135Y	2844208	species	Tequatrovirus_kaw	MK373781.1	164987	0	0	fail	0	fail	not_confirmed
EHC_C19_7135Y	3044472	family	Orthoherpesviridae	KX689266	224384	0	0	fail	0	fail	not_confirmed
EHC_C19_7136Z	10375	genus	Lymphocryptovirus	LS992247	171493	0	0	fail	0	fail	not_confirmed
EHC_C19_7136Z	548681	order	Herpesvirales	NA	0	0	0	fail	0	fail	not_confirmed
EHC_C19_7136Z	3044472	family	Orthoherpesviridae	KX689266	224384	0	0	fail	0	fail	not_confirmed
EHC_C19_7137A	10847	species	Sinsheimervirus_phiX174	AF176027	5386	0	0	fail	0	fail	not_confirmed
EHC_C19_7137A	67082	species	BeAn_58058_virus	KY094066	163005	0	0	fail	0	fail	not_confirmed
EHC_C19_7137A	548681	order	Herpesvirales	NA	0	0	0	fail	0	fail	not_confirmed
EHC_C19_7137A	3044472	family	Orthoherpesviridae	ON960057.1	151117	0	0	fail	0	fail	not_confirmed
EHC_C19_7139C	10847	species	Sinsheimervirus_phiX174	NA	0	0	0	fail	0	fail	not_confirmed
EHC_C19_7139C	3044472	family	Orthoherpesviridae	KX689266	224384	0	0	fail	0	fail	not_confirmed
EHC_C19_7140D	2844208	species	Tequatrovirus_kaw	MK373781.1	164987	0	0	fail	0	fail	not_confirmed
EHC_C19_7140D	3050245	species	Varicellovirus_bovinealpha5	NA	0	0	0	fail	0	fail	not_confirmed
EHC_C19_7142F	3044472	family	Orthoherpesviridae	KX689266	224384	0	0	fail	0	fail	not_confirmed
EHC_C19_7143G	2956695	species	Wizardvirus_tillybobjoe	MH669015.1	58677	0	0	fail	0	fail	not_confirmed
EHC_C19_7143G	3044472	family	Orthoherpesviridae	KX689266	224384	0	0	fail	0	fail	not_confirmed
EHC_C19_7144H	10375	genus	Lymphocryptovirus	LS992247	171493	0	0	fail	0	fail	not_confirmed
EHC_C19_7144H	10663	genus	Tequatrovirus	MK327946.1	168828	0	0	fail	0	fail	not_confirmed
EHC_C19_7144H	548681	order	Herpesvirales	NA	0	0	0	fail	0	fail	not_confirmed
EHC_C19_7144H	2844199	species	Tequatrovirus_gee4507	MK327946.1	168828	0	0	fail	0	fail	not_confirmed
EHC_C19_7144H	3044472	family	Orthoherpesviridae	KX689266	224384	0	0	fail	0	fail	not_confirmed
EHC_C19_7144H	3049952	species	Respirovirus_laryngotracheitidis	NA	0	0	0	fail	0	fail	not_confirmed
EHC_C19_7197I	1982102	species	Bernalvirus_bernal13	KJ510413	42392	0	0	fail	0	fail	not_confirmed
EHC_C19_7198J	3044472	family	Orthoherpesviridae	ON960057.1	151117	0	0	fail	0	fail	not_confirmed
EHC_C19_7198J	3049952	species	Respirovirus_laryngotracheitidis	NA	0	0	0	fail	0	fail	not_confirmed
EHC_C19_7198J	3052518	species	Orthonairovirus_haemorrhagiae	NA	0	0	0	fail	0	fail	not_confirmed
EHC_C19_7198J	3052619	species	Pestivirus_bovis	NA	0	0	0	fail	0	fail	not_confirmed
EHC_C19_7199K	10375	genus	Lymphocryptovirus	LS992247	171493	0	0	fail	0	fail	not_confirmed
EHC_C19_7199K	10663	genus	Tequatrovirus	MK327946.1	168828	0	0	fail	0	fail	not_confirmed
EHC_C19_7199K	47900	species	Garlic_common_latent_virus	NA	0	0	0	fail	0	fail	not_confirmed
EHC_C19_7199K	548681	order	Herpesvirales	NA	0	0	0	fail	0	fail	not_confirmed
EHC_C19_7199K	3044472	family	Orthoherpesviridae	KX689266	224384	0	0	fail	0	fail	not_confirmed
EHC_C19_7218D	10375	genus	Lymphocryptovirus	LS992247	171493	0	0	fail	0	fail	not_confirmed
EHC_C19_7218D	11676	species	Human_immunodeficiency_virus_1	NA	0	0	0	fail	0	fail	not_confirmed
EHC_C19_7218D	67082	species	BeAn_58058_virus	KY094066	163005	0	0	fail	0	fail	not_confirmed
EHC_C19_7218D	548681	order	Herpesvirales	NA	0	0	0	fail	0	fail	not_confirmed
EHC_C19_7218D	3044472	family	Orthoherpesviridae	KX689266	224384	0	0	fail	0	fail	not_confirmed
EHC_C19_7219E	10847	species	Sinsheimervirus_phiX174	AF176027	5386	0	0	fail	0	fail	not_confirmed
EHC_C19_7220F	548681	order	Herpesvirales	NA	0	0	0	fail	0	fail	not_confirmed
EHC_C19_7221G	10847	species	Sinsheimervirus_phiX174	AF176027	5386	0	0	fail	0	fail	not_confirmed
EHC_C19_7221G	2733978	species	Yushanvirus_Spp001	KJ002054	54791	0	0	fail	0	fail	not_confirmed
EHC_C19_7221G	3044472	family	Orthoherpesviridae	KX689266	224384	0	0	fail	0	fail	not_confirmed
EHC_C19_7222H	10847	species	Sinsheimervirus_phiX174	NA	0	0	0	fail	0	fail	not_confirmed
EHC_C19_7222H	464095	order	Picornavirales	NA	0	0	0	fail	0	fail	not_confirmed
EHC_C19_7222H	548681	order	Herpesvirales	NA	0	0	0	fail	0	fail	not_confirmed
EHC_C19_7223I	680287	genus	Rosenblumvirus	MW286254.1	17987	0	0	fail	0	fail	not_confirmed
EHC_C19_7223I	2946794	genus	Amginevirus	KY087993	61812	0	0	fail	0	fail	not_confirmed
EHC_C19_7223I	3044472	family	Orthoherpesviridae	KX689266	224384	0	0	fail	0	fail	not_confirmed
EHC_C19_7224J	10375	genus	Lymphocryptovirus	LS992247	171493	0	0	fail	0	fail	not_confirmed
EHC_C19_7224J	2844208	species	Tequatrovirus_kaw	MK373781.1	164987	0	0	fail	0	fail	not_confirmed
EHC_C19_7224J	3044472	family	Orthoherpesviridae	KX689266	224384	0	0	fail	0	fail	not_confirmed
EHC_C19_7225K	3044472	family	Orthoherpesviridae	ON960057.1	151117	0	0	fail	0	fail	not_confirmed
EHC_C19_7226L	10375	genus	Lymphocryptovirus	LS992247	171493	0	0	fail	0	fail	not_confirmed
EHC_C19_7226L	548681	order	Herpesvirales	NA	0	0	0	fail	0	fail	not_confirmed
EHC_C19_7226L	2844208	species	Tequatrovirus_kaw	MK373781.1	164987	0	0	fail	0	fail	not_confirmed
EHC_C19_7226L	3044472	family	Orthoherpesviridae	KX689266	224384	0	0	fail	0	fail	not_confirmed
EHC_C19_7226L	3052448	species	Orthobunyavirus_teteense	NA	0	0	0	fail	0	fail	not_confirmed
EHC_C19_7227M	3044472	family	Orthoherpesviridae	ON960057.1	151117	0	0	fail	0	fail	not_confirmed
EHC_C19_7227M	3050299	species	Lymphocryptovirus_humangamma4	LS992247	171493	0	0	fail	0	fail	not_confirmed
EHC_C19_7229O	3044472	family	Orthoherpesviridae	ON960057.1	151117	0	0	fail	0	fail	not_confirmed
EHC_C19_7230P	10375	genus	Lymphocryptovirus	LS992247	171493	0	0	fail	0	fail	not_confirmed
EHC_C19_7230P	1169032	species	Wasabi_mottle_virus	AB017503	6298	0	0	fail	0	fail	not_confirmed
EHC_C19_7230P	2732677	genus	Berlinvirus	EU734171	39816	0	0	fail	0	fail	not_confirmed
EHC_C19_7230P	3044472	family	Orthoherpesviridae	KX689266	224384	0	0	fail	0	fail	not_confirmed
EHC_C19_7231Q	2011079	species	Subteminivirus_SMA7	HG007973	7069	0	0	fail	0	fail	not_confirmed
EHC_C19_7233S	2844199	species	Tequatrovirus_gee4507	MK327946.1	168828	0	0	fail	0	fail	not_confirmed
EHC_C19_7233S	3044472	family	Orthoherpesviridae	KX689266	224384	0	0	fail	0	fail	not_confirmed
EHC_C19_7233S	3052310	species	Mammarenavirus_lassaense	NA	0	0	0	fail	0	fail	not_confirmed
EHC_C19_7234T	3044472	family	Orthoherpesviridae	KX689266	224384	0	0	fail	0	fail	not_confirmed
EHC_C19_7235U	10663	genus	Tequatrovirus	MK373781.1	164987	0	0	fail	0	fail	not_confirmed
EHC_C19_7245E	10375	genus	Lymphocryptovirus	LS992247	171493	0	0	fail	0	fail	not_confirmed
EHC_C19_7245E	548681	order	Herpesvirales	NA	0	0	0	fail	0	fail	not_confirmed
EHC_C19_7245E	3044472	family	Orthoherpesviridae	KX689266	224384	0	0	fail	0	fail	not_confirmed
EHC_C19_7304L	3052619	species	Pestivirus_bovis	NA	0	0	0	fail	0	fail	not_confirmed
EHC_C19_7322D	10663	genus	Tequatrovirus	MK373781.1	164987	0	0	fail	0	fail	not_confirmed
Water1_012324	10375	genus	Lymphocryptovirus	LS992247	171493	0	0	fail	0	fail	not_confirmed
Water1_012324	548681	order	Herpesvirales	NA	0	0	0	fail	0	fail	not_confirmed
Water1_012324	3044472	family	Orthoherpesviridae	KX689266	224384	0	0	fail	0	fail	not_confirmed
Water1_021324	548681	order	Herpesvirales	NA	0	0	0	fail	0	fail	not_confirmed
Water1_021324	3044472	family	Orthoherpesviridae	KX689266	224384	0	0	fail	0	fail	not_confirmed
Water1_022724	10847	species	Sinsheimervirus_phiX174	AF176027	5386	0	0	fail	0	fail	not_confirmed
Water1_022724	548681	order	Herpesvirales	NA	0	0	0	fail	0	fail	not_confirmed
Water1_022724	3044472	family	Orthoherpesviridae	ON960057.1	151117	0	0	fail	0	fail	not_confirmed
Water2_021324	10375	genus	Lymphocryptovirus	LS992247	171493	0	0	fail	0	fail	not_confirmed
Water2_021324	548681	order	Herpesvirales	NA	0	0	0	fail	0	fail	not_confirmed
Water2_022724	10847	species	Sinsheimervirus_phiX174	NA	0	0	0	fail	0	fail	not_confirmed
Water2_022724	2844208	species	Tequatrovirus_kaw	MK373781.1	164987	0	0	fail	0	fail	not_confirmed
Water2_022724	3044472	family	Orthoherpesviridae	KX689266	224384	0	0	fail	0	fail	not_confirmed
Water2_022924	548681	order	Herpesvirales	NA	0	0	0	fail	0	fail	not_confirmed
Water2_022924	3044472	family	Orthoherpesviridae	LS992247	171493	0	0	fail	0	fail	not_confirmed
Water3_012324	10847	species	Sinsheimervirus_phiX174	NA	0	0	0	fail	0	fail	not_confirmed
Water3_012324	3044472	family	Orthoherpesviridae	LS992247	171493	0	0	fail	0	fail	not_confirmed
Water3_021324	10847	species	Sinsheimervirus_phiX174	NA	0	0	0	fail	0	fail	not_confirmed
Water3_021324	3044472	family	Orthoherpesviridae	KX689266	224384	0	0	fail	0	fail	not_confirmed
Water3_021324	3049953	species	Respirovirus_pneumoniae	NA	0	0	0	fail	0	fail	not_confirmed
